# Supplementary material for: [4-Bromo-N-(pyridin-2-yl­methyl­idene)aniline-κ2 N,N′]iodido(triphenyl­phosphane-κP)copper(I)
Source: Acta Crystallogr Sect E Struct Rep Online. 2012 Jun 30;68(Pt 7):m1001–2. doi: 10.1107/S160053681202884X (PMC3393242; doi:10.1107/S160053681202884X)
Supplement: Supplementary file 1 [file e-68-m1001-sup1.cif]

##############################################################################
#                                                                            #
# This CIF contains the data in a paper accepted for publication in          #
# Acta Crystallographica Section E. It conforms to the requirements of       #
# Notes for Authors for Acta Crystallographica Section E, and has been       #
# peer reviewed under the auspices of the IUCr Commission on Journals.       #
#                                                                            #
# Full details of the Crystallographic Information File format               #
# are given in the paper "The Crystallographic Information File (CIF):       #
# a New Standard Archive File for Crystallography" by S. R. Hall, F. H.      #
# Allen and I. D. Brown [Acta Cryst. (1991), A47, 655-685].                  #
#                                                                            #
# The current version of the core CIF dictionary is obtainable from          #
# ftp://ftp.iucr.org/pub/cif_core.dic.                                       #
#                                                                            #
# Software is freely available for graphical display of the structure(s)     #
# in this CIF. For information consult the CIF software page                 #
# http://www.iucr.org/resources/cif/software.                                #
#                                                                            #
# This file may be used for bona fide research purposes within the           #
# scientific community so long as proper attribution is given to the journal # 
# article from which it was obtained.                                        #
#                                                                            #
##############################################################################
data_global
_audit_creation_method     'Jana2006 Version : 03/12/2011'
_journal_date_recd_electronic     2012-06-20
_journal_date_accepted     2012-06-25
_journal_name_full     'Acta Crystallographica, Section E'
_journal_year     2012
_journal_volume     68
_journal_issue      7
_journal_page_first     m1001
_journal_page_last     m1002
_journal_paper_category     QM
_journal_paper_doi     10.1107/S160053681202884X
_journal_coeditor_code     PK2426
_publ_contact_author_name     'Karla Fejfarov\'a'
_publ_contact_author_address
;
Institute of Physics ASCR, v.v.i.,
Na Slovance 2
182 21 Praha 8
Czech Republic
;
_publ_contact_author_email     fejfarov@fzu.cz
_publ_contact_author_fax     '+420 233 343 184'
_publ_contact_author_phone     '+420 220 318 470'
_publ_section_title
;\
[4-Bromo-<i>N</i>-(pyridin-2-ylmethylidene)aniline-\k^2^<i>N</i>,<i>N</i>']\
iodido(triphenylphosphane-\k<i>P</i>)copper(I)
;
loop_
    _publ_author_name
    _publ_author_address
    'Khalaji, Aliakbar Dehno'
;
Department of Chemistry, Faculty of Science
Golestan University
Gorgan
Iran
;
    'Bahramian, Bahram'
;
College of Chemistry
Shahrood University of Technology
Shahrood
Iran
;
    'Jafari, Khadijeh'
;
College of Chemistry
Shahrood University of Technology
Shahrood
Iran
;
    'Fejfarov\'a, Karla'
;
Institute of Physics ASCR, v.v.i.,
Na Slovance 2
182 21 Praha 8
Czech Republic
;
    'Du\<sek, Michal'
;
Institute of Physics ASCR, v.v.i.,
Na Slovance 2
182 21 Praha 8
Czech Republic
;
data_I
_chemical_name_systematic
;
[4-Bromo-<i>N</i>-(pyridin-2-ylmethylidene)aniline-
\k^2^<i>N</i>,<i>N</i>']iodido(triphenylphosphane-\k<i>P</i>)copper(I)
;
_chemical_name_common     ?
_chemical_formula_moiety     'C30 H24 Br Cu I N2 P'
_chemical_formula_sum     'C30 H24 Br Cu I N2 P'
_chemical_formula_structural     ?
_chemical_formula_analytical     ?
_chemical_formula_iupac     '[Cu I (C12 H9 Br N2) (C18 H15 P)]'
_chemical_formula_weight     713.9
_chemical_melting_point     ?
_symmetry_cell_setting     monoclinic
_symmetry_space_group_name_H-M     'P 21/c'
_symmetry_space_group_name_Hall     '-P 2ybc'
loop_
    _symmetry_equiv_pos_site_id
    _symmetry_equiv_pos_as_xyz
    1 x,y,z
    2 -x,y+1/2,-z+1/2
    3 -x,-y,-z
    4 x,-y+1/2,z+1/2
_cell_length_a     10.3141(5)
_cell_length_b     34.7124(16)
_cell_length_c     8.3792(4)
_cell_angle_alpha     90
_cell_angle_beta     114.321(6)
_cell_angle_gamma     90
_cell_volume     2733.7(3)
_cell_formula_units_Z     4
_cell_measurement_reflns_used     5306
_cell_measurement_theta_min     2.9
_cell_measurement_theta_max     27.04
_cell_measurement_temperature     120
_cell_special_details     ?
_exptl_crystal_description     needle
_exptl_crystal_colour     red
_exptl_crystal_size_max     0.491
_exptl_crystal_size_mid     0.043
_exptl_crystal_size_min     0.026
_exptl_crystal_density_diffrn     1.7339
_exptl_crystal_density_meas     ?
_exptl_crystal_density_method     'not measured'
_exptl_crystal_F_000     1400
_exptl_absorpt_coefficient_mu     3.471
_exptl_absorpt_correction_type     multi-scan
_exptl_absorpt_process_details
;
(CrysAlis PRO; Agilent, 2010)
;
_exptl_absorpt_correction_T_min     0.914
_exptl_absorpt_correction_T_max     1.000
_exptl_special_details
;
CrysAlisPro (Agilent, 2010)
Empirical absorption correction using spherical harmonics,
implemented in SCALE3 ABSPACK scaling algorithm.
;
_diffrn_ambient_temperature     120
_diffrn_radiation_type     'Mo K\a'
_diffrn_radiation_wavelength     0.7107
_diffrn_radiation_source     'Enhance (Mo) X-ray Source'
_diffrn_radiation_monochromator     'graphite'
_diffrn_measurement_device_type
      'Agilent Xcalibur diffractometer with an Atlas (Gemini ultra Cu) detector'
_diffrn_measurement_device     'four-cycle diffractometer'
_diffrn_measurement_method     'Rotation method data acquisition using \w scans'
_diffrn_detector_area_resol_mean     10.4
_diffrn_reflns_number     14996
_diffrn_reflns_av_R_equivalents     0.0481
_diffrn_reflns_av_sigmaI/netI     0.0593
_diffrn_reflns_theta_min     2.9
_diffrn_reflns_theta_max     27.22
_diffrn_reflns_theta_full     26.99
_diffrn_measured_fraction_theta_max     0.97
_diffrn_measured_fraction_theta_full     0.98
_diffrn_reflns_limit_h_min     -12
_diffrn_reflns_limit_h_max     13
_diffrn_reflns_limit_k_min     -44
_diffrn_reflns_limit_k_max     43
_diffrn_reflns_limit_l_min     -10
_diffrn_reflns_limit_l_max     10
_diffrn_reflns_reduction_process
;
Integration of the CCD images was done by program CrysAlisPro
(Agilent Technologies, 2010). The same program was used for indexing of the
crystal shape and absorption correction.
;
_diffrn_standards_number     0
_diffrn_standards_interval_count     .
_diffrn_standards_interval_time     .
_diffrn_standards_decay_%     ?
loop_
    _diffrn_standard_refln_index_h
    _diffrn_standard_refln_index_k
    _diffrn_standard_refln_index_l
    ? ? ?
_refine_special_details
;
The refinement was carried out against all reflections. The conventional
<i>R</i>-factor is always based on <i>F</i>. The goodness of fit as well as
the weighted <i>R</i>-factor are based on <i>F</i> and <i>F</i>^2^ for
refinement carried out on <i>F</i> and <i>F</i>^2^, respectively. The
threshold expression is used only for calculating <i>R</i>-factors <i>etc</i>.
and it is not relevant to the choice of reflections for refinement.
The program used for refinement, Jana2006, uses the weighting scheme based on
the experimental expectations, see _refine_ls_weighting_details, that does not
force <i>S</i> to be one. Therefore the values of <i>S</i> are usually larger
than the ones from the <i>SHELX</i> program.
;
_reflns_number_total     5893
_reflns_number_gt     4325
_reflns_threshold_expression     I>3\s(I)
_refine_ls_structure_factor_coef     Fsqd
_refine_ls_R_factor_all     0.0593
_refine_ls_R_factor_gt     0.0379
_refine_ls_wR_factor_gt     0.0941
_refine_ls_wR_factor_ref     0.1096
_refine_ls_goodness_of_fit_ref     1.19
_refine_ls_restrained_S_all     ?
_refine_ls_number_reflns     5893
_refine_ls_number_parameters     325
_refine_ls_number_restraints     0
_refine_ls_number_constraints     96
_refine_ls_hydrogen_treatment     constr
_refine_ls_weighting_scheme     sigma
_refine_ls_weighting_details     'w=1/(\s^2^(I)+0.0016I^2^)'
_refine_ls_shift/su_max     0.0283
_refine_ls_shift/su_mean     0.0007
_refine_diff_density_max     0.70
_refine_diff_density_min     -0.65
_refine_ls_extinction_method     'none'
_refine_ls_extinction_coef     ?
_refine_ls_abs_structure_details     ?
_refine_ls_abs_structure_Flack     ?
_refine_ls_abs_structure_Rogers     ?
loop_
    _atom_type_symbol
    _atom_type_scat_dispersion_real
    _atom_type_scat_dispersion_imag
    _atom_type_scat_source
    C 0.0033 0.0016 'International Tables Vol C tables 4.2.6.8 and 6.1.1.1'
    H 0.0000 0.0000 'International Tables Vol C tables 4.2.6.8 and 6.1.1.1'
    Br -0.2901 2.4595 'International Tables Vol C tables 4.2.6.8 and 6.1.1.1'
    Cl 0.1484 0.1585 'International Tables Vol C tables 4.2.6.8 and 6.1.1.1'
    Cu 0.3201 1.2651 'International Tables Vol C tables 4.2.6.8 and 6.1.1.1'
    I -0.4742 1.8119 'International Tables Vol C tables 4.2.6.8 and 6.1.1.1'
    N 0.0061 0.0033 'International Tables Vol C tables 4.2.6.8 and 6.1.1.1'
    P 0.1023 0.0942 'International Tables Vol C tables 4.2.6.8 and 6.1.1.1'
_computing_data_collection     'CrysAlis PRO (Agilent, 2010)'
_computing_cell_refinement     'CrysAlis PRO (Agilent, 2010)'
_computing_data_reduction     'CrysAlis PRO (Agilent, 2010)'
_computing_structure_solution     'SIR2002 (Burla <i>et al.</i>, 2003)'
_computing_structure_refinement
                                 'JANA2006 (Pet\<r\'i\<cek <i>et al.</i>, 2006)'
_computing_molecular_graphics     'DIAMOND (Brandenburg & Putz, 2005)'
_computing_publication_material
                                 'JANA2006 (Pet\<r\'i\<cek <i>et al.</i>, 2006)'
loop_
    _atom_site_type_symbol
    _atom_site_label
    _atom_site_fract_x
    _atom_site_fract_y
    _atom_site_fract_z
    _atom_site_U_iso_or_equiv
    _atom_site_adp_type
    _atom_site_calc_flag
    _atom_site_refinement_flags
    _atom_site_occupancy
    _atom_site_symmetry_multiplicity
    _atom_site_disorder_assembly
    _atom_site_disorder_group
    I I1 0.78044(3) 0.068800(9) 0.72718(4) 0.02639(13) Uani d . 1 4 . .
    Cu Cu1 0.59846(6) 0.079263(17) 0.39909(7) 0.0238(2) Uani d . 1 4 . .
    Br Br1 1.00314(6) 0.252746(15) 0.34867(7) 0.0330(2) Uani d . 1 4 . .
    P P1 0.41099(13) 0.11517(4) 0.35881(16) 0.0221(4) Uani d . 1 4 . .
    N N1 0.7265(4) 0.09533(11) 0.2668(5) 0.0210(14) Uani d . 1 4 . .
    N N2 0.6081(4) 0.02740(12) 0.2802(5) 0.0239(15) Uani d . 1 4 . .
    C C1 0.7562(5) 0.06704(13) 0.1899(6) 0.0246(18) Uani d . 1 4 . .
    C C2 0.6948(5) 0.02930(14) 0.1929(6) 0.0249(17) Uani d . 1 4 . .
    C C3 0.7260(5) -0.00216(14) 0.1148(6) 0.0277(18) Uani d . 1 4 . .
    C C4 0.6666(5) -0.03762(15) 0.1227(6) 0.032(2) Uani d . 1 4 . .
    C C5 0.5758(5) -0.03981(15) 0.2079(6) 0.0315(19) Uani d . 1 4 . .
    C C6 0.5512(5) -0.00660(14) 0.2856(6) 0.0275(18) Uani d . 1 4 . .
    C C7 0.7877(5) 0.13217(14) 0.2721(6) 0.0229(17) Uani d . 1 4 . .
    C C8 0.8508(5) 0.14430(14) 0.1607(6) 0.029(2) Uani d . 1 4 . .
    C C9 0.9133(5) 0.18024(15) 0.1828(6) 0.030(2) Uani d . 1 4 . .
    C C10 0.9110(5) 0.20401(14) 0.3131(6) 0.0259(18) Uani d . 1 4 . .
    C C11 0.8463(5) 0.19317(14) 0.4213(6) 0.0292(19) Uani d . 1 4 . .
    C C12 0.7854(5) 0.15713(14) 0.4002(6) 0.0257(18) Uani d . 1 4 . .
    C C13 0.4456(5) 0.16036(14) 0.4825(6) 0.0247(18) Uani d . 1 4 . .
    C C14 0.5628(5) 0.16325(14) 0.6392(6) 0.0270(19) Uani d . 1 4 . .
    C C15 0.5972(5) 0.19795(15) 0.7293(7) 0.033(2) Uani d . 1 4 . .
    C C16 0.5145(6) 0.23034(15) 0.6643(7) 0.035(2) Uani d . 1 4 . .
    C C17 0.3958(6) 0.22751(15) 0.5099(7) 0.037(2) Uani d . 1 4 . .
    C C18 0.3608(6) 0.19342(14) 0.4189(7) 0.033(2) Uani d . 1 4 . .
    C C19 0.3142(5) 0.13315(13) 0.1366(6) 0.0246(18) Uani d . 1 4 . .
    C C20 0.3927(5) 0.15205(14) 0.0564(6) 0.0274(19) Uani d . 1 4 . .
    C C21 0.3251(5) 0.16944(14) -0.1052(6) 0.029(2) Uani d . 1 4 . .
    C C22 0.1783(5) 0.16791(14) -0.1889(6) 0.031(2) Uani d . 1 4 . .
    C C23 0.1010(5) 0.14853(14) -0.1132(6) 0.0285(19) Uani d . 1 4 . .
    C C24 0.1677(5) 0.13116(14) 0.0487(6) 0.0271(19) Uani d . 1 4 . .
    C C25 0.2723(5) 0.09130(14) 0.4047(6) 0.0235(17) Uani d . 1 4 . .
    C C26 0.2011(5) 0.10822(14) 0.4975(6) 0.0248(18) Uani d . 1 4 . .
    C C27 0.0987(5) 0.08829(14) 0.5314(6) 0.0255(18) Uani d . 1 4 . .
    C C28 0.0620(5) 0.05149(14) 0.4687(6) 0.0265(18) Uani d . 1 4 . .
    C C29 0.1315(5) 0.03393(15) 0.3733(6) 0.030(2) Uani d . 1 4 . .
    C C30 0.2352(5) 0.05376(14) 0.3424(6) 0.0263(19) Uani d . 1 4 . .
    H H1 0.81789 0.070579 0.131067 0.0295 Uiso calc R 1 4 . .
    H H3 0.787927 0.000399 0.055749 0.0332 Uiso calc R 1 4 . .
    H H4 0.687643 -0.060078 0.070836 0.0387 Uiso calc R 1 4 . .
    H H5 0.53086 -0.063714 0.212969 0.0378 Uiso calc R 1 4 . .
    H H6 0.490079 -0.008491 0.346082 0.033 Uiso calc R 1 4 . .
    H H8 0.85054 0.127607 0.069147 0.0346 Uiso calc R 1 4 . .
    H H9 0.95784 0.188549 0.108178 0.0365 Uiso calc R 1 4 . .
    H H11 0.843766 0.210414 0.509557 0.0351 Uiso calc R 1 4 . .
    H H12 0.740691 0.149188 0.475133 0.0308 Uiso calc R 1 4 . .
    H H14 0.621452 0.141025 0.686939 0.0324 Uiso calc R 1 4 . .
    H H15 0.679671 0.199445 0.838399 0.0399 Uiso calc R 1 4 . .
    H H16 0.539722 0.254385 0.726113 0.0422 Uiso calc R 1 4 . .
    H H17 0.33634 0.249691 0.46463 0.0447 Uiso calc R. 1 4 . .
    H H18 0.277444 0.192115 0.310656 0.0391 Uiso calc R 1 4 . .
    H H20 0.494659 0.152842 0.114923 0.0329 Uiso calc R. 1 4 . .
    H H21 0.379189 0.182424 -0.158621 0.0346 Uiso calc R 1 4 . .
    H H22 0.129947 0.180362 -0.300197 0.0375 Uiso calc R 1 4 . .
    H H23 -0.000701 0.147118 -0.173989 0.0341 Uiso calc R 1 4 . .
    H H24 0.112699 0.117791 0.099932 0.0325 Uiso calc R 1 4 . .
    H H26 0.223603 0.134233 0.538479 0.0297 Uiso calc R 1 4 . .
    H H27 0.05353 0.100187 0.598676 0.0306 Uiso calc R 1 4 . .
    H H28 -0.010308 0.037787 0.48966 0.0318 Uiso calc R. 1 4 . .
    H H29 0.106618 0.008169 0.329775 0.0359 Uiso calc R 1 4 . .
    H H30 0.282097 0.041643 0.277593 0.0315 Uiso calc R 1 4 . .
loop_
    _atom_site_aniso_label
    _atom_site_aniso_U_11
    _atom_site_aniso_U_22
    _atom_site_aniso_U_33
    _atom_site_aniso_U_12
    _atom_site_aniso_U_13
    _atom_site_aniso_U_23
    _atom_site_aniso_type_symbol
    I1 0.03169(19) 0.02779(19) 0.02021(17) 0.00070(14) 0.01123(14) -0.00064(12)
                                                                               I
    Cu1 0.0255(3) 0.0265(3) 0.0224(3) 0.0003(3) 0.0128(3) -0.0009(2) Cu
    Br1 0.0418(3) 0.0281(3) 0.0311(3) -0.0068(2) 0.0171(3) -0.0001(2) Br
    P1 0.0252(6) 0.0227(6) 0.0213(6) -0.0001(5) 0.0125(5) -0.0004(5) P
    N1 0.022(2)   0.025(2) 0.0164(19) 0.0010(17) 0.0088(17) -0.0026(15) N
    N2 0.025(2) 0.028(2) 0.0180(19) 0.0004(18) 0.0078(17) 0.0006(16) N
    C1 0.024(2) 0.032(3) 0.020(2) 0.006(2) 0.012(2) 0.0057(19) C
    C2 0.024(2) 0.032(3) 0.015(2) 0.001(2) 0.004(2) 0.0013(19) C
    C3 0.031(3) 0.030(3) 0.022(2) 0.003(2) 0.010(2) -0.001(2) C
    C4 0.045(3) 0.028(3) 0.020(2) 0.005(2) 0.010(2) -0.004(2) C
    C5 0.033(3) 0.026(3) 0.027(3) -0.002(2) 0.004(2) 0.001(2) C
    C6 0.027(3) 0.029(3) 0.021(2) -0.003(2) 0.005(2) 0.0006(19) C
    C7 0.022(2) 0.028(3) 0.019(2) 0.001(2) 0.009(2) 0.0023(19) C
    C8 0.040(3) 0.029(3) 0.022(3) 0.001(2) 0.018(2) -0.002(2) C
    C9 0.035(3) 0.035(3) 0.027(3) 0.000(2) 0.019(2) 0.002(2) C
    C10 0.028(3) 0.026(3) 0.022(2) -0.001(2) 0.008(2) 0.0009(19) C
    C11 0.037(3) 0.030(3) 0.023(2) -0.002(2) 0.016(2) -0.005(2) C
    C12 0.029(3) 0.030(3) 0.022(2) -0.002(2) 0.013(2) -0.0013(19) C
    C13 0.029(3) 0.026(3) 0.024(2) -0.003(2) 0.016(2) -0.0022(19) C
    C14 0.030(3) 0.028(3) 0.028(3) 0.001(2) 0.017(2) -0.002(2) C
    C15 0.031(3) 0.039(3) 0.031(3) -0.005(2) 0.013(2) -0.007(2) C
    C16 0.043(3) 0.023(3) 0.045(3) -0.003(2) 0.024(3) -0.008(2) C
    C17 0.043(3) 0.022(3) 0.047(3) 0.000(2) 0.018(3) -0.004(2) C
    C18 0.036(3) 0.028(3) 0.034(3) -0.001(2) 0.016(3) -0.001(2) C
    C19 0.035(3) 0.019(2) 0.024(2) 0.002(2) 0.015(2) -0.0018(18) C
    C20 0.027(3) 0.028(3) 0.030(3) -0.002(2) 0.014(2) 0.004(2) C
    C21 0.038(3) 0.026(3) 0.030(3) 0.004(2) 0.021(2) 0.003(2) C
    C22 0.043(3) 0.031(3) 0.020(2) 0.010(2) 0.012(2) 0.002(2) C
    C23 0.029(3) 0.031(3) 0.025(3) 0.001(2) 0.010(2) -0.004(2) C
    C24 0.032(3) 0.028(3) 0.025(3) 0.001(2) 0.015(2) -0.002(2) C
    C25 0.025(2) 0.027(3) 0.019(2) -0.002(2) 0.009(2) 0.0028(18) C
    C26 0.029(3) 0.024(3) 0.022(2) 0.000(2) 0.011(2) 0.0003(18) C
    C27 0.025(2) 0.031(3) 0.024(2) 0.002(2) 0.013(2) -0.001(2) C
    C28 0.023(2) 0.031(3) 0.025(2) -0.005(2) 0.009(2) 0.003(2) C
    C29 0.035(3) 0.023(3) 0.032(3) 0.001(2) 0.013(2) -0.003(2) C
    C30 0.029(3) 0.026(3) 0.026(3) 0.002(2) 0.014(2) -0.003(2) C
loop_
    _geom_bond_atom_site_label_1
    _geom_bond_atom_site_label_2
    _geom_bond_site_symmetry_1
    _geom_bond_site_symmetry_2
    _geom_bond_distance
    _geom_bond_publ_flag
    I1 Cu1 . . 2.6386(7) y
    Cu1 P1 . . 2.2065(15) y
    Cu1 N1 . . 2.119(5) y
    Cu1 N2 . . 2.080(4) y
    Br1 C10 . . 1.903(5) ?
    P1 C13 . . 1.832(5) ?
    P1 C19 . . 1.823(4) ?
    P1 C25 . . 1.826(6) ?
    N1 C1 . . 1.279(7) ?
    N1 C7 . . 1.419(6) ?
    N2 C2 . . 1.371(7) ?
    N2 C6 . . 1.327(6) ?
    C1 C2 . . 1.460(7) ?
    C1 H1 . . 0.96 ?
    C2 C3 . . 1.377(7) ?
    C3 C4 . . 1.388(7) ?
    C3 H3 . . 0.96 ?
    C4 C5 . . 1.394(9) ?
    C4 H4 . . 0.96 ?
    C5 C6 . . 1.398(8) ?
    C5 H5 . . 0.96 ?
    C6 H6 . . 0.96 ?
    C7 C8 . . 1.405(8) ?
    C7 C12 . . 1.387(7) ?
    C8 C9 . . 1.381(7) ?
    C8 H8 . . 0.96 ?
    C9 C10 . . 1.377(8) ?
    C9 H9 . . 0.96 ?
    C10 C11 . . 1.381(8) ?
    C11 C12 . . 1.378(7) ?
    C11 H11 . . 0.96 ?
    C12 H12 . . 0.96 ?
    C13 C14 . . 1.374(6) ?
    C13 C18 . . 1.408(7) ?
    C14 C15 . . 1.388(7) ?
    C14 H14 . . 0.96 ?
    C15 C16 . . 1.380(7) ?
    C15 H15 . . 0.96 ?
    C16 C17 . . 1.370(7) ?
    C16 H16 . . 0.96 ?
    C17 C18 . . 1.373(7) ?
    C17 H17 . . 0.96 ?
    C18 H18 . . 0.96 ?
    C19 C20 . . 1.409(8) ?
    C19 C24 . . 1.384(7) ?
    C20 C21 . . 1.381(6) ?
    C20 H20 . . 0.96 ?
    C21 C22 . . 1.383(7) ?
    C21 H21 . . 0.96 ?
    C22 C23 . . 1.382(9) ?
    C22 H22 . . 0.96 ?
    C23 C24 . . 1.381(6) ?
    C23 H23 . . 0.96 ?
    C24 H24 . . 0.96 ?
    C25 C26 . . 1.399(8) ?
    C25 C30 . . 1.397(7) ?
    C26 C27 . . 1.386(8) ?
    C26 H26 . . 0.96 ?
    C27 C28 . . 1.374(7) ?
    C27 H27 . . 0.96 ?
    C28 C29 . . 1.413(8) ?
    C28 H28 . . 0.96 ?
    C29 C30 . . 1.384(8) ?
    C29 H29 . . 0.96 ?
    C30 H30 . . 0.96 ?
loop_
    _geom_angle_atom_site_label_1
    _geom_angle_atom_site_label_2
    _geom_angle_atom_site_label_3
    _geom_angle_site_symmetry_1
    _geom_angle_site_symmetry_2
    _geom_angle_site_symmetry_3
    _geom_angle
    _geom_angle_publ_flag
    I1 Cu1 P1 . . . 116.08(4) ?
    I1 Cu1 N1 . . . 104.61(8) ?
    I1 Cu1 N2 . . . 103.06(9) ?
    P1 Cu1 N1 . . . 117.84(11) ?
    P1 Cu1 N2 . . . 128.86(10) ?
    N1 Cu1 N2 . . . 79.31(17) ?
    Cu1 P1 C13 . . . 116.28(16) ?
    Cu1 P1 C19 . . . 115.2(2) ?
    Cu1 P1 C25 . . . 115.14(16) ?
    C13 P1 C19 . . . 100.5(2) ?
    C13 P1 C25 . . . 104.8(3) ?
    C19 P1 C25 . . . 102.9(2) ?
    Cu1 N1 C1 . . . 113.1(3) ?
    Cu1 N1 C7 . . . 125.9(3) ?
    C1 N1 C7 . . . 120.8(5) ?
    Cu1 N2 C2 . . . 112.6(3) ?
    Cu1 N2 C6 . . . 130.1(4) ?
    C2 N2 C6 . . . 117.1(4) ?
    N1 C1 C2 . . . 119.0(5) ?
    N1 C1 H1 . . . 120.4965 ?
    C2 C1 H1 . . . 120.4972 ?
    N2 C2 C1 . . . 115.8(5) ?
    N2 C2 C3 . . . 123.1(5) ?
    C1 C2 C3 . . . 121.1(5) ?
    C2 C3 C4 . . . 119.1(6) ?
    C2 C3 H3 . . . 120.4409 ?
    C4 C3 H3 . . . 120.442 ?
    C3 C4 C5 . . . 118.4(5) ?
    C3 C4 H4 . . . 120.8107 ?
    C5 C4 H4 . . . 120.8119 ?
    C4 C5 C6 . . . 118.9(5) ?
    C4 C5 H5 . . . 120.5658 ?
    C6 C5 H5 . . . 120.566 ?
    N2 C6 C5 . . . 123.4(6) ?
    N2 C6 H6 . . . 118.315 ?
    C5 C6 H6 . . . 118.317 ?
    N1 C7 C8 . . . 124.8(4) ?
    N1 C7 C12 . . . 116.0(5) ?
    C8 C7 C12 . . . 119.2(5) ?
    C7 C8 C9 . . . 120.0(5) ?
    C7 C8 H8 . . . 120.0129 ?
    C9 C8 H8 . . . 120.0148 ?
    C8 C9 C10 . . . 119.2(6) ?
    C8 C9 H9 . . . 120.3841 ?
    C10 C9 H9 . . . 120.3841 ?
    Br1 C10 C9 . . . 119.1(4) ?
    Br1 C10 C11 . . . 119.0(4) ?
    C9 C10 C11 . . . 121.9(5) ?
    C10 C11 C12 . . . 118.7(5) ?
    C10 C11 H11 . . . 120.6268 ?
    C12 C11 H11 . . . 120.6295 ?
    C7 C12 C11 . . . 120.9(5) ?
    C7 C12 H12 . . . 119.5252 ?
    C11 C12 H12 . . . 119.5264 ?
    P1 C13 C14 . . . 119.5(4) ?
    P1 C13 C18 . . . 122.6(3) ?
    C14 C13 C18 . . . 117.8(4) ?
    C13 C14 C15 . . . 120.7(4) ?
    C13 C14 H14 . . . 119.66 ?
    C15 C14 H14 . . . 119.6609 ?
    C14 C15 C16 . . . 121.0(4) ?
    C14 C15 H15 . . . 119.5162 ?
    C16 C15 H15 . . . 119.5164 ?
    C15 C16 C17 . . . 118.7(5) ?
    C15 C16 H16 . . . 120.6387 ?
    C17 C16 H16 . . . 120.6398 ?
    C16 C17 C18 . . . 121.0(5) ?
    C16 C17 H17 . . . 119.5157 ?
    C18 C17 H17 . . . 119.5157 ?
    C13 C18 C17 . . . 120.8(4) ?
    C13 C18 H18 . . . 119.5977 ?
    C17 C18 H18 . . . 119.598 ?
    P1 C19 C20 . . . 117.8(3) ?
    P1 C19 C24 . . . 123.0(4) ?
    C20 C19 C24 . . . 119.1(4) ?
    C19 C20 C21 . . . 120.9(5) ?
    C19 C20 H20 . . . 119.5623 ?
    C21 C20 H20 . . . 119.5601 ?
    C20 C21 C22 . . . 119.1(5) ?
    C20 C21 H21 . . . 120.4332 ?
    C22 C21 H21 . . . 120.4324 ?
    C21 C22 C23 . . . 120.3(4) ?
    C21 C22 H22 . . . 119.8737 ?
    C23 C22 H22 . . . 119.8726 ?
    C22 C23 C24 . . . 121.0(5) ?
    C22 C23 H23 . . . 119.4855 ?
    C24 C23 H23 . . . 119.4861 ?
    C19 C24 C23 . . . 119.6(5) ?
    C19 C24 H24 . . . 120.2034 ?
    C23 C24 H24 . . . 120.2026 ?
    P1 C25 C26 . . . 124.2(4) ?
    P1 C25 C30 . . . 117.5(4) ?
    C26 C25 C30 . . . 118.3(5) ?
    C25 C26 C27 . . . 121.5(4) ?
    C25 C26 H26 . . . 119.2398 ?
    C27 C26 H26 . . . 119.2411 ?
    C26 C27 C28 . . . 119.9(5) ?
    C26 C27 H27 . . . 120.0454 ?
    C28 C27 H27 . . . 120.0454 ?
    C27 C28 C29 . . . 119.6(5) ?
    C27 C28 H28 . . . 120.2082 ?
    C29 C28 H28 . . . 120.2108 ?
    C28 C29 C30 . . . 120.2(5) ?
    C28 C29 H29 . . . 119.904 ?
    C30 C29 H29 . . . 119.9041 ?
    C25 C30 C29 . . . 120.5(5) ?
    C25 C30 H30 . . . 119.7526 ?
    C29 C30 H30 . . . 119.7517 ?
