# Supplementary material for: [4-Bromo-N-(pyridin-2-yl­methyl­idene)aniline-κ2 N,N′]iodido(triphenyl­phosphane-κP)copper(I)
Source: Acta Crystallogr Sect E Struct Rep Online. 2012 Jun 30;68(Pt 7):m1001–2. doi: 10.1107/S160053681202884X (PMC3393242; doi:10.1107/S160053681202884X)
Supplement: Supplementary file 2 [file e-68-m1001-Isup2.hkl]

#
# h,k,l, Fc-squared, Fo-squared, sigma(Fo-squared) and status flag
#
data_I
_shelx_title                             '   '
_shelx_refln_list_code                   4
_shelx_F_calc_maximum                    435.99
_exptl_crystal_F_000                     1400
_reflns_d_resolution_high                0.7798

loop_
 _symmetry_equiv_pos_as_xyz
 'x, y, z'
 '-x, y+1/2, -z+1/2'
 '-x, -y, -z'
 'x, -y+1/2, z+1/2'

_cell_length_a                           10.3141(5)
_cell_length_b                           34.7124(16)
_cell_length_c                           8.3792(4)
_cell_angle_alpha                        90
_cell_angle_beta                         114.321(6)
_cell_angle_gamma                        90

_shelx_F_squared_multiplier              1.000

loop_
 _refln_index_h
 _refln_index_k
 _refln_index_l
 _refln_F_squared_calc
 _refln_F_squared_meas
 _refln_F_squared_sigma
 _refln_observed_status
   0   0   2  56406.90  58729.60   2344.53 o
   0   0   4   3171.00   3465.58    238.65 o
   0   0   6   1273.16   1277.65    136.94 o
   0   0   8   3994.99   3999.91    277.80 o
   0   1   2  37440.30  39493.00   1065.09 o
   0   1   3   3641.35   3535.48    118.88 o
   0   1   4    146.66    163.04     45.94 o
   0   1   5   1002.54   1159.48     81.88 o
   0   1   6   9041.45   9720.28    256.89 o
   0   1   7   3973.42   4035.49    181.63 o
   0   1   8    717.64    668.23     95.10 o
   0   1   9   6724.97   6240.04    361.47 o
   0   2   1   2670.58   2980.40    107.97 o
   0   2   2  11975.10  12869.60    351.99 o
   0   2   3  48488.10  50601.60   1237.60 o
   0   2   4  12361.80  12667.60    519.32 o
   0   2   5   4849.59   4945.23    165.36 o
   0   2   6  12829.70  13482.10    302.12 o
   0   2   7     52.14     39.33     33.97 <
   0   2   8    657.60    578.67     85.27 o
   0   2   9    211.08    160.00     69.54 <
   0   3   1    323.51    415.45     23.60 o
   0   3   2     36.42    420.46     38.43 o
   0   3   3   1323.70   1423.34     77.94 o
   0   3   4  18749.10  18512.80    544.52 o
   0   3   5    410.41    481.24     56.49 o
   0   3   6   9010.48   9480.01    252.60 o
   0   3   7    644.38    542.20     81.70 o
   0   3   8     65.52     70.08     48.09 <
   0   3   9      5.17     38.79     87.42 <
   0   4   1   2369.65   2528.66     81.70 o
   0   4   2   6201.11   6623.14    163.39 o
   0   4   3  31541.70  31005.90    641.06 o
   0   4   4    620.93    536.48     63.82 o
   0   4   5  13305.30  14625.10    331.61 o
   0   4   6   4596.30   4817.41    260.82 o
   0   4   7      5.45    -69.90     44.69 <
   0   4   8    348.09    333.22     73.47 o
   0   4   9    320.51    294.97    122.81 <
   0   5   1  11679.00  11477.90    179.30 o
   0   5   2  22366.20  23817.10    300.51 o
   0   5   3   6272.37   6045.36    153.20 o
   0   5   4   1702.15   1429.06    120.13 o
   0   5   5    347.57    371.66     59.53 o
   0   5   6  11615.70  12134.50    373.62 o
   0   5   7    311.98    297.29     65.43 o
   0   5   8   6204.58   6287.95    345.02 o
   0   5   9   2765.75   2821.30    253.85 o
   0   6   0  64505.30  65962.30    535.59 o
   0   6   1  20820.70  20307.60    245.09 o
   0   6   2  13994.80  14002.10    144.26 o
   0   6   3   5578.51   5418.25    148.20 o
   0   6   4    114.45    105.29     43.44 <
   0   6   5    719.86    739.38     78.30 o
   0   6   6   1116.08   1033.27    126.03 o
   0   6   7    935.90   1011.46    106.37 o
   0   6   8   2546.61   2333.62    217.02 o
   0   6   9   1601.68   1534.18    200.40 o
   0   7   1  46405.00  45875.90    572.05 o
   0   7   2   6801.85   7276.00    128.89 o
   0   7   3   5474.87   5842.82    157.85 o
   0   7   4   6138.59   6572.37    241.34 o
   0   7   5      0.72    -17.34     61.85 <
   0   7   6   2072.15   1932.29    246.34 o
   0   7   7   6895.76   6986.21    431.19 o
   0   7   8    498.27    396.68     96.36 o
   0   7   9   4144.16   4353.33    316.24 o
   0   8   0  14082.40  13695.20    199.32 o
   0   8   1     40.27     53.81     15.73 o
   0   8   2  11911.30  11699.20    412.24 o
   0   8   3   9074.21   8951.76    201.47 o
   0   8   4  19200.40  18591.20    401.87 o
   0   8   5   2050.29   2299.48    173.94 o
   0   8   6  18976.10  19716.20    550.60 o
   0   8   7   2097.76   1817.70    175.19 o
   0   8   8     12.89     20.56     59.71 <
   0   8   9    520.74    507.88    118.17 o
   0   9   1    183.08    217.20     21.09 o
   0   9   2    733.02    632.12     42.01 o
   0   9   3     64.53    189.67     38.61 o
   0   9   4  23452.20  22965.80    451.92 o
   0   9   5     42.11     52.56     44.87 <
   0   9   6   1954.28   2100.87    180.20 o
   0   9   7   1908.40   1954.82    266.90 o
   0   9   8    250.78    237.58     77.76 o
   0   9   9   1159.74   1030.95    276.91 o
   0  10   0  33874.30  33885.50    350.92 o
   0  10   1  20149.70  19100.40    390.43 o
   0  10   2   5970.48   5565.20    121.56 o
   0  10   3  37253.40  37250.90    784.25 o
   0  10   4    443.58    441.55     67.75 o
   0  10   5   4879.12   5081.09    199.86 o
   0  10   6   2364.19   2375.46    196.82 o
   0  10   7     48.81     51.48     73.65 <
   0  10   8    123.76    125.32     73.12 <
   0  10   9   1714.73   1702.76    198.79 o
   0  11   1   9204.33   8704.88    128.00 o
   0  11   2   2502.10   2612.32    118.52 o
   0  11   3   1295.19   1212.93     78.66 o
   0  11   4   5678.74   5691.58    238.12 o
   0  11   5   2163.01   2083.35    128.71 o
   0  11   6  10272.70  10249.10    404.55 o
   0  11   7    412.37    435.48    143.19 o
   0  11   8   3398.13   3145.05    271.19 o
   0  11   9    274.17    299.61    112.62 <
   0  12   0  54122.90  51444.50    471.95 o
   0  12   1  32246.80  30707.20    363.97 o
   0  12   2   2028.15   1887.78     88.85 o
   0  12   3  14641.30  14119.00    268.33 o
   0  12   4   3265.91   3392.64    145.70 o
   0  12   5   1721.05   1614.98    116.02 o
   0  12   6   1138.19   1081.00    137.47 o
   0  12   7   1224.99   1129.81    151.06 o
   0  12   8    638.27    622.29    119.24 o
   0  12   9    297.04    459.07    111.91 o
   0  13   1   1064.64   1369.18     70.97 o
   0  13   2  22419.70  22206.10    377.56 o
   0  13   3    267.31    211.30     49.52 o
   0  13   4   3823.74   3645.42    137.11 o
   0  13   5    495.89    584.39     74.19 o
   0  13   6      4.45    -65.79     50.05 <
   0  13   7   5909.11   6350.34    355.39 o
   0  13   8    383.04    222.57     92.42 <
   0  13   9   4186.88   4033.88    323.93 o
   0  14   0   6719.90   5885.90    174.48 o
   0  14   1    141.56    322.50     34.50 o
   0  14   2   4304.21   4153.47    222.03 o
   0  14   3   1405.78   1471.97     76.87 o
   0  14   4  13485.80  13062.70    258.32 o
   0  14   5   4122.80   3979.17    183.59 o
   0  14   6  16596.60  16889.70    410.45 o
   0  14   7   3021.67   2846.86    238.65 o
   0  14   8    161.78    178.77    108.15 <
   0  14   9    388.42    424.04    105.11 o
   0  15   1     29.51    499.12     48.45 o
   0  15   2   5386.08   5463.48    198.61 o
   0  15   3   9085.32   8697.55    186.63 o
   0  15   4   8267.15   8072.76    216.49 o
   0  15   5   2947.88   2840.97    159.28 o
   0  15   6     93.33    164.11     52.92 o
   0  15   7   7341.00   7448.33    700.05 o
   0  15   8   4782.70   4346.18    457.11 o
   0  15   9   2102.15   2219.93    231.50 o
   0  16   0  27941.20  26022.60    554.36 o
   0  16   1    174.13    430.47     49.52 o
   0  16   2  20586.40  20047.10    383.81 o
   0  16   3  18225.20  17223.70    388.28 o
   0  16   4    184.09    165.36     32.36 o
   0  16   5   2994.09   2860.63    160.71 o
   0  16   6     10.88    -37.36     43.08 <
   0  16   7     11.64   -106.72     75.98 <
   0  16   8    306.35     88.49     75.26 <
   0  16   9   1229.45   1559.21    264.58 o
   0  17   1    924.79   1305.89     82.23 o
   0  17   2   2653.22   3193.85    304.08 o
   0  17   3     27.78    102.08     36.29 <
   0  17   4   3350.36   3210.48    117.99 o
   0  17   5   3288.71   3233.72    144.62 o
   0  17   6   9969.83  10252.50    567.76 o
   0  17   7     11.85     64.36     57.03 <
   0  17   8   2239.91   1906.91    307.66 o
   0  17   9     16.51   -177.52    106.54 <
   0  18   0  18007.00  18155.80    378.45 o
   0  18   1  15272.50  15088.80    313.02 o
   0  18   2    497.35    766.73     86.70 o
   0  18   3  14819.20  14146.70    394.54 o
   0  18   4   5411.14   5095.57    149.63 o
   0  18   5   4571.00   4657.06    154.63 o
   0  18   6    609.16    563.65     81.16 o
   0  18   7    374.36    401.33    101.36 o
   0  18   8     18.91     33.43     79.01 <
   0  19   1    240.49    344.30     57.21 o
   0  19   2  13850.00  14030.50    343.59 o
   0  19   3      2.94    130.50     38.97 o
   0  19   4   7028.43   7283.68    293.00 o
   0  19   5   1939.68   1879.20     99.93 o
   0  19   6   1719.21   1760.68    118.52 o
   0  19   7   3308.57   3366.54    335.19 o
   0  19   8   2209.12   2231.01    392.04 o
   0  20   0   1832.49   1478.58    116.56 o
   0  20   1   8980.08   9173.61    227.75 o
   0  20   2   3378.49   3420.89    175.19 o
   0  20   3   2952.78   2947.87    138.37 o
   0  20   4   3965.56   4057.47    151.06 o
   0  20   5   6219.21   6224.13    181.63 o
   0  20   6   5571.61   5478.14    206.83 o
   0  20   7   3048.16   3114.12    272.62 o
   0  20   8    136.15     78.12    106.01 <
   0  21   1   3391.84   3502.58    147.84 o
   0  21   2   1014.62   1051.87    103.51 o
   0  21   3   8168.12   7859.13    289.78 o
   0  21   4   1104.48   1020.22     79.01 o
   0  21   5    248.19    284.78     43.80 o
   0  21   6    594.36    572.59     70.97 o
   0  21   7     82.84    -80.98     54.52 <
   0  21   8   6784.03   7714.69   1173.43 o
   0  22   0  33074.00  32523.40    564.90 o
   0  22   1   2277.21   2216.71    121.92 o
   0  22   2  16397.20  16632.10    397.76 o
   0  22   3   1750.12   1751.92    111.73 o
   0  22   4    284.21    273.87     42.55 o
   0  22   5    793.03    692.90     72.58 o
   0  22   6      7.08     16.80     32.71 <
   0  22   7    787.65    789.79    138.72 o
   0  22   8    787.42    734.55    216.31 o
   0  23   1     74.68    506.27     66.68 o
   0  23   2  16862.80  17048.50    642.85 o
   0  23   3    566.05    570.80     70.43 o
   0  23   4     29.45     52.92     55.42 <
   0  23   5   2398.16   2376.53    130.32 o
   0  23   6   5113.32   5156.71    278.34 o
   0  23   7   1540.64   1657.35    273.33 o
   0  23   8   1193.98   1148.04    176.09 o
   0  24   0   3459.96   3441.26    195.39 o
   0  24   1   4732.13   4937.01    187.53 o
   0  24   2   1912.23   1999.69    198.61 o
   0  24   3  12333.50  11872.10    318.56 o
   0  24   4  14047.10  13446.10    337.51 o
   0  24   5   1489.89   1408.51     93.85 o
   0  24   6    768.91    721.86     85.09 o
   0  24   7     85.35    -26.99    158.21 <
   0  24   8     40.78     57.56     68.83 <
   0  25   1   2559.30   2790.55    143.91 o
   0  25   2   4091.48   4031.55    215.59 o
   0  25   3    116.04    185.02     50.41 o
   0  25   4   8479.98   8392.75    355.03 o
   0  25   5   2271.21   2090.86    143.73 o
   0  25   6   2690.41   2776.07    438.87 o
   0  25   7     16.09     15.20     55.42 <
   0  26   0   3631.76   3431.97    202.72 o
   0  26   1   2850.74   2717.97    146.05 o
   0  26   2    589.26    508.95     80.80 o
   0  26   3   2115.11   2257.47    242.05 o
   0  26   4    134.55    156.96     36.29 o
   0  26   5   5859.93   5808.14    218.81 o
   0  26   6   2676.64   2630.74    649.64 o
   0  26   7   2328.27   2644.32    333.58 o
   0  27   1   1809.69   1899.04    112.44 o
   0  27   2   1211.46   1566.71    136.76 o
   0  27   3   1742.73   1789.82    155.17 o
   0  27   4    147.64    150.88     37.36 o
   0  27   5      0.81     70.08     72.22 <
   0  27   6    588.61    499.12    241.51 <
   0  27   7     20.89     60.24     78.48 <
   0  28   0  15017.40  16623.20    466.40 o
   0  28   1   5226.90   5454.36    221.67 o
   0  28   2  10778.50  11434.80    373.27 o
   0  28   3   2193.04   1994.86    164.64 o
   0  28   4     36.50     29.85     48.27 <
   0  28   5    172.73    114.05     50.05 <
   0  28   6     13.50    -42.01    106.37 <
   0  28   7    923.33    748.14    137.47 o
   0  29   1   3367.98   3342.05    152.49 o
   0  29   2   9172.90   9840.23    727.76 o
   0  29   3    178.13    181.63     54.88 o
   0  29   4     41.63     66.50     32.89 <
   0  29   5   2982.34   2989.34    224.17 o
   0  29   6   2726.86   2591.41    621.39 o
   0  29   7   3272.57   3222.10    426.36 o
   0  30   0    767.52    753.50    107.26 o
   0  30   1   3268.76   3410.52    157.32 o
   0  30   2   7027.28   7672.50    315.88 o
   0  30   3   1211.26   1205.43    130.68 o
   0  30   4  12154.90  10701.00    391.50 o
   0  30   5    342.60    328.57     82.23 o
   0  30   6   2329.78   2295.01    669.48 o
   0  30   7     22.80     10.55     67.22 <
   0  31   1     38.45    136.22     42.01 o
   0  31   2   2966.35   2773.93    197.72 o
   0  31   3    412.68    368.98     78.48 o
   0  31   4   2942.19   2724.23    358.43 o
   0  31   5   2655.90   2674.35    406.34 o
   0  31   6     79.32   -109.58     73.65 <
   0  32   0   1397.98   1422.27    151.95 o
   0  32   1   7599.42   8329.65    253.49 o
   0  32   2   1688.73   1745.30    137.11 o
   0  32   3   3673.05   4077.32    382.56 o
   0  32   4    317.13    264.93     73.83 o
   0  32   5    923.39    970.88    120.31 o
   0  32   6     53.01    -57.21    102.79 <
   0  33   1   2183.50   2453.40    153.92 o
   0  33   2    418.29    458.89     75.80 o
   0  33   3    528.01    577.60    154.99 o
   0  33   4    185.05    219.17     72.76 o
   0  33   5     34.30     50.05     44.51 <
   0  33   6   1046.32    944.78    287.46 o
   0  34   0   4047.69   4772.36    282.27 o
   0  34   1   8300.48   9468.57    280.66 o
   0  34   2    658.40    785.50    114.41 o
   0  34   3    112.77    351.99    131.04 <
   0  34   4    207.32    212.55    111.91 <
   0  34   5     22.62     57.92     60.78 <
   0  34   6    239.15    238.48     91.71 <
   0  35   1    851.04   1019.87     97.07 o
   0  35   2   3973.75   5372.84    419.57 o
   0  35   3    180.43    252.78     80.98 o
   0  35   4    207.51    325.18    127.28 <
   0  35   5    407.35    437.26    108.87 o
   0  35   6    258.07    243.12    107.97 <
   0  36   0    273.07    269.58    127.10 <
   0  36   1     83.24    220.96     52.56 o
   0  36   2   3104.71   3493.82    269.04 o
   0  36   3    111.92    208.98     76.69 <
   0  36   4   6689.04   8123.71    604.05 o
   0  36   5   1687.28   1684.34    430.65 o
   0  37   1    157.93    194.14     72.58 <
   0  37   2   2416.68   2614.29    305.51 o
   0  37   3   1054.43   1224.20    256.89 o
   0  37   4    573.99    751.54    139.80 o
   0  37   5   1922.09   1692.57    629.08 <
   0  38   0   2709.16   3083.37    241.51 o
   0  38   1    504.14    670.38    121.20 o
   0  38   2   3895.35   5093.97    328.75 o
   0  38   3    455.25    592.08    123.17 o
   0  38   4    275.59    445.49    116.91 o
   0  38   5    474.47    434.05    227.03 <
   0  39   1    251.15    507.52    109.76 o
   0  39   2      1.69    148.55     79.91 <
   0  39   3    258.53    451.21    113.88 o
   0  39   4      7.77    178.95     84.02 <
   0  40   0    743.20   1111.57    233.83 o
   0  40   1   6498.57   9556.35    683.60 o
   0  40   2     42.74     88.49     95.82 <
   0  40   3    361.39    760.12    142.84 o
   0  40   4     91.59     89.20     69.90 <
   0  41   1    366.67    532.37    174.48 o
   0  41   2   1556.33   1932.83    299.79 o
   0  41   3    126.64    257.25     90.99 <
   0  42   0      4.43     88.85     95.64 <
   0  42   1    307.84    464.44    157.85 <
   0  42   2   1145.52   1577.62    295.32 o
   0  42   3    205.83    181.27    117.81 <
   0  43   1    298.73    443.16    170.54 <
   1   0 -10   6203.03   5492.97    542.20 o
   1   0  -8    338.89    236.87    106.01 <
   1   0  -6    196.48    311.41     75.26 o
   1   0  -4  27477.40  26772.00    643.03 o
   1   0  -2  29022.10  32893.10    905.28 o
   1   0   2   6654.39   7557.55    178.41 o
   1   0   4  13582.00  14586.00    774.78 o
   1   0   6  13016.10  13451.50    423.86 o
   1   0   8   1899.78   1797.32    190.39 o
   1   1 -10    215.27    243.30    167.51 <
   1   1  -9   2337.24   1993.07    206.83 o
   1   1  -8   1715.84   1936.58    156.78 o
   1   1  -7     16.56     49.70     42.01 <
   1   1  -6   1195.54   1229.92     95.28 o
   1   1  -5     42.64     70.61     34.14 <
   1   1  -4  17412.70  17805.40    477.31 o
   1   1  -3  34125.10  34511.50    961.23 o
   1   1  -2  57614.50  66395.90   1138.03 o
   1   1   1      3.82    126.21     15.20 o
   1   1   2   4866.74   5192.65    120.13 o
   1   1   3   4322.21   3945.75     99.04 o
   1   1   4    245.30    301.76     43.62 o
   1   1   5  11938.70  12035.70    257.96 o
   1   1   6   3965.61   3921.43    164.82 o
   1   1   7    586.47    581.35     71.69 o
   1   1   8   1920.70   2047.95    144.44 o
   1   1   9    760.26    884.54    150.70 o
   1   2 -10    743.38    475.52    139.62 o
   1   2  -9   5477.50   5123.64    328.57 o
   1   2  -8    899.40    865.95    107.26 o
   1   2  -7  17682.00  18500.60    442.45 o
   1   2  -6   6602.46   7015.18    249.92 o
   1   2  -5    161.32    149.99     45.94 o
   1   2  -4  31790.70  31098.70    710.78 o
   1   2  -3     84.98    128.89     23.78 o
   1   2  -2    506.26    519.85     26.99 o
   1   2  -1  14680.20  15397.90    155.71 o
   1   2   1      5.38    335.01     38.43 o
   1   2   2  21037.20  22261.00    470.87 o
   1   2   3  16179.90  15751.90    350.20 o
   1   2   4   2289.10   2432.66    105.65 o
   1   2   5    123.01    176.80     39.15 o
   1   2   6    194.02    280.13     51.48 o
   1   2   7   2228.78   2116.06    132.29 o
   1   2   8    620.93    683.78     85.09 o
   1   2   9   2674.33   2560.84    263.14 o
   1   3 -10    605.69    281.74    161.78 <
   1   3  -9      5.77     40.76     70.08 <
   1   3  -8    907.52    845.57    108.87 o
   1   3  -7   1691.12   1727.43    139.44 o
   1   3  -6  22193.40  22730.00    386.85 o
   1   3  -5     83.04     67.93     44.87 <
   1   3  -4   3904.00   3901.77    274.77 o
   1   3  -3     12.48     -7.51     16.80 <
   1   3  -2   1870.22   1926.93     49.16 o
   1   3  -1   1597.57   1663.61     39.33 o
   1   3   1  14816.80  15055.80    518.25 o
   1   3   2 185172.00 190085.00   4163.30 o
   1   3   3   6409.48   6342.65    155.88 o
   1   3   4  23701.80  24102.60    463.90 o
   1   3   5    800.08    767.98     68.11 o
   1   3   6   2397.81   2478.78    132.11 o
   1   3   7    188.86    215.59     50.95 o
   1   3   8    293.31    314.99     90.10 o
   1   3   9     23.15    123.71    116.56 <
   1   4 -10    879.42    352.17    181.09 <
   1   4  -9   3519.62   3602.33    231.15 o
   1   4  -8    957.01    900.99    110.30 o
   1   4  -7  14242.60  14812.50    464.97 o
   1   4  -6   3143.08   3102.14    167.68 o
   1   4  -5   2869.98   2891.56    176.80 o
   1   4  -4  32397.70  33051.50    515.74 o
   1   4  -3    828.29    838.60     50.05 o
   1   4  -2    889.59    917.43     32.54 o
   1   4  -1  10692.00  10752.50    201.65 o
   1   4   0  11530.80  11280.90    238.12 o
   1   4   1  18966.40  19973.30    350.03 o
   1   4   2   2089.36   2107.31     51.31 o
   1   4   3   2956.63   2458.40     98.68 o
   1   4   4   6931.70   6754.89    168.76 o
   1   4   5   1246.30   1358.81     89.56 o
   1   4   6   1197.75   1133.38     90.81 o
   1   4   7   1107.92   1165.92    141.40 o
   1   4   8    290.91    234.01     84.91 <
   1   4   9   4931.97   5158.68    344.66 o
   1   5 -10    355.14    152.67    147.12 <
   1   5  -9    170.27    202.72     66.32 o
   1   5  -8   4670.01   4617.19    243.30 o
   1   5  -7     41.39     51.48     42.37 <
   1   5  -6   1437.05   1510.40    171.79 o
   1   5  -5   4240.24   4497.06    224.17 o
   1   5  -4  21613.40  22384.70    431.01 o
   1   5  -3   8907.49   8788.90    156.06 o
   1   5  -2  36671.90  40074.70    650.18 o
   1   5  -1  27366.10  26971.10    822.86 o
   1   5   0  37689.40  38783.00    729.73 o
   1   5   1   6130.12   5987.98    174.48 o
   1   5   2   4585.07   4335.99     90.28 o
   1   5   3    823.69    673.24     59.89 o
   1   5   4    370.86    454.25     61.14 o
   1   5   5   8175.27   8575.45    255.82 o
   1   5   6   7035.22   7487.48    267.08 o
   1   5   7    283.18    422.43    117.45 o
   1   5   8   7341.66   7094.91    375.05 o
   1   5   9     24.02    137.65     79.01 <
   1   6 -10   5420.21   4808.48    524.32 o
   1   6  -9    552.63    644.81    128.18 o
   1   6  -8   2069.43   2001.12    161.96 o
   1   6  -7   1428.73   1402.25    124.78 o
   1   6  -6    494.58    476.06     69.90 o
   1   6  -5   3363.30   3301.65    194.50 o
   1   6  -4  11466.90  11615.40    314.99 o
   1   6  -3   3312.05   3396.04     83.13 o
   1   6  -2    897.55    849.86     39.51 o
   1   6  -1   4943.83   5258.61    212.02 o
   1   6   0   8610.52   8444.42    118.34 o
   1   6   1   4114.48   4139.89     87.42 o
   1   6   2   5622.62   5658.15    118.88 o
   1   6   3      8.55     51.48     26.46 <
   1   6   4   1444.58   1362.38    107.44 o
   1   6   5      2.67      6.61     49.34 <
   1   6   6  16233.70  17019.00    485.71 o
   1   6   7    166.46     95.10     97.79 <
   1   6   8    742.02    837.52    132.82 o
   1   6   9   1685.83   1598.53    194.68 o
   1   7 -10     80.92    -12.87     71.51 <
   1   7  -9    498.89    579.21    122.28 o
   1   7  -8    723.24    685.93     98.14 o
   1   7  -7   1533.00   1589.42    136.76 o
   1   7  -6    184.98    257.25     61.67 o
   1   7  -5      5.26     34.32     37.54 <
   1   7  -4   2744.16   2987.02    165.00 o
   1   7  -3  31908.40  31517.20    490.89 o
   1   7  -2   2591.91   2623.05     88.67 o
   1   7  -1  41028.70  40418.90   1000.92 o
   1   7   0    698.56    681.10     38.79 o
   1   7   1  21192.60  21199.60    348.60 o
   1   7   2    869.14    759.40     45.41 o
   1   7   3  25747.20  25642.50    623.36 o
   1   7   4   7712.39   7797.82    257.60 o
   1   7   5  20252.20  21093.40    738.31 o
   1   7   6    324.81    303.55     68.47 o
   1   7   7   1649.37   1496.82    158.92 o
   1   7   8    552.18    455.14    102.97 o
   1   7   9    118.45    212.02    187.17 <
   1   8  -9    446.19    425.11    103.33 o
   1   8  -8   1952.69   1898.68    198.43 o
   1   8  -7   4044.68   4142.03    217.20 o
   1   8  -6  15033.60  15276.50    382.74 o
   1   8  -5      8.48    -39.51     26.10 <
   1   8  -4  40868.20  41633.10   1968.40 o
   1   8  -3   1293.68   1266.56     61.14 o
   1   8  -2   4606.50   4844.59    115.66 o
   1   8  -1    753.51    608.16     31.28 o
   1   8   0   5237.95   5026.57    160.00 o
   1   8   1  12523.20  12614.30    294.07 o
   1   8   2    173.99   1345.04    167.68 o
   1   8   3   9151.14   8694.15    206.12 o
   1   8   4     25.18    148.38     96.89 <
   1   8   5   1710.57   1737.26    217.92 o
   1   8   6   7395.38   7603.50    545.06 o
   1   8   7      1.55    -15.37     44.69 <
   1   8   8   3085.03   3190.10    253.67 o
   1   8   9     24.78     34.86     81.34 <
   1   9  -9    439.27    412.24    212.73 <
   1   9  -8   1490.03   1396.53    165.72 o
   1   9  -7    911.55    894.91    129.61 o
   1   9  -6  13611.50  14012.70    452.82 o
   1   9  -5   5334.62   5520.33    203.26 o
   1   9  -4    293.89    349.31     61.67 o
   1   9  -3   9275.38   9157.70    171.79 o
   1   9  -2  13797.10  13631.70    139.44 o
   1   9  -1   1410.90   1300.89     47.37 o
   1   9   0  49556.00  48205.60    775.67 o
   1   9   1  13791.70  13287.80    407.59 o
   1   9   2  71921.00  70574.90   1787.31 o
   1   9   3  23856.90  22897.60    599.76 o
   1   9   4   1073.57    993.59    104.40 o
   1   9   5   8862.81   8817.50    481.24 o
   1   9   6     70.28     -5.90     81.88 <
   1   9   7    456.46    486.07     94.57 o
   1   9   8    592.29    478.02    107.62 o
   1   9   9    454.27    508.77    178.95 <
   1  10  -9   1976.41   1955.00    217.92 o
   1  10  -8   1942.04   1907.98    285.67 o
   1  10  -7   7440.43   7587.94    366.47 o
   1  10  -6     98.27     85.81     41.47 <
   1  10  -5   5867.98   5928.09    215.06 o
   1  10  -4    699.90    688.07     66.50 o
   1  10  -3   1411.04   1345.40     61.32 o
   1  10  -2  11708.70  11599.50    170.54 o
   1  10  -1  13666.70  12630.80    153.20 o
   1  10   0  21089.30  20246.30    338.41 o
   1  10   1    816.87   2172.38    155.17 o
   1  10   2    235.43    206.83     29.32 o
   1  10   3   9452.84   8782.47    236.15 o
   1  10   4  15679.80  16498.00    611.03 o
   1  10   5    402.82    364.51     77.41 o
   1  10   6   2960.27   3354.03    331.79 o
   1  10   7    437.18    486.42    101.72 o
   1  10   8     18.83    -72.22    115.84 <
   1  10   9   4422.31   4840.47    506.45 o
   1  11  -9    314.97    199.32    107.44 <
   1  11  -8    610.29    450.67     99.75 o
   1  11  -7    369.84    384.17    122.46 o
   1  11  -6    283.16    229.18     52.92 o
   1  11  -5    432.24    361.11     57.21 o
   1  11  -4  10349.20   9865.62    242.41 o
   1  11  -3   4940.52   5398.05    139.26 o
   1  11  -2  37640.60  37494.60    673.06 o
   1  11  -1    257.48    414.38     32.36 o
   1  11   0  42092.50  39973.60    406.16 o
   1  11   1   4210.77   3947.53    121.74 o
   1  11   2    709.62    577.95     55.78 o
   1  11   3    900.36    888.83     73.12 o
   1  11   4     80.88     61.50     25.56 <
   1  11   5    748.57    692.01    106.90 o
   1  11   6   9863.43   9808.95    571.34 o
   1  11   7    731.07    656.25    112.44 o
   1  11   8  10144.20  10920.00    477.13 o
   1  11   9    451.36    242.05    130.14 <
   1  12  -9   2157.64   2135.37    219.53 o
   1  12  -8    553.23    660.19    130.68 o
   1  12  -7   5632.98   5968.85    542.74 o
   1  12  -6    507.92    473.91     69.72 o
   1  12  -5   2083.77   1986.46    127.46 o
   1  12  -4    743.73    875.60     82.23 o
   1  12  -3   2249.25   2355.43     97.07 o
   1  12  -2   7678.65   7815.51    166.25 o
   1  12  -1  11963.10  11850.80    301.94 o
   1  12   0   1586.47   1407.43     55.06 o
   1  12   1    644.67    838.95     74.37 o
   1  12   2  10798.90  10692.20    224.17 o
   1  12   3   2266.25   2071.55    107.62 o
   1  12   4   3613.79   3511.52    152.85 o
   1  12   5    313.22    314.81     58.46 o
   1  12   6  12009.80  12370.10    648.21 o
   1  12   7    795.06    606.38    162.68 o
   1  12   8    147.65    171.97     80.27 <
   1  13  -9    398.89    332.33     98.50 o
   1  13  -8   1994.32   2056.00    212.38 o
   1  13  -7     41.41     59.89     75.80 <
   1  13  -6   3301.37   3216.73    175.91 o
   1  13  -5   2437.59   2864.21    155.71 o
   1  13  -4      9.78     51.13     39.15 <
   1  13  -3  38868.40  38268.30    325.71 o
   1  13  -2    362.59    392.75     43.80 o
   1  13  -1  20314.50  19251.40    218.10 o
   1  13   0   9386.76   9097.10    244.37 o
   1  13   1   1492.23   1684.70    103.68 o
   1  13   2  18309.60  17437.80    292.82 o
   1  13   3  15212.00  15059.30    264.75 o
   1  13   4  12625.40  12065.30    251.17 o
   1  13   5  10390.60  10498.30    297.83 o
   1  13   6     21.11     -4.29     70.43 <
   1  13   7    134.77    -67.40     75.44 <
   1  13   8    167.62    247.24     79.37 o
   1  14  -9    186.74    217.56     83.13 <
   1  14  -8   2249.13   2259.61    225.78 o
   1  14  -7    328.18    382.56     91.35 o
   1  14  -6  11962.30  12691.90    383.99 o
   1  14  -5    291.51    332.86     56.49 o
   1  14  -4  25734.10  25985.90    519.85 o
   1  14  -3     23.48      1.25     21.09 <
   1  14  -2     27.32     41.12     25.92 <
   1  14  -1   5697.32   5315.82    120.13 o
   1  14   0   8160.65   7801.57    230.07 o
   1  14   1    468.68    513.06     63.28 o
   1  14   2   4628.52   5973.14    176.62 o
   1  14   3   3294.26   3245.34    118.52 o
   1  14   4     82.30    197.72     43.44 o
   1  14   5   3776.85   3827.58    182.16 o
   1  14   6   2316.77   2242.10    202.36 o
   1  14   7    252.03    241.51    118.70 <
   1  14   8   1896.16   1848.09    200.22 o
   1  15  -9    590.90    654.82    183.06 o
   1  15  -8    646.98    636.41    125.49 o
   1  15  -7   1974.32   2021.85    155.17 o
   1  15  -6   1376.25   1548.30    154.28 o
   1  15  -5   1642.60   1886.35    132.82 o
   1  15  -4    416.70    424.39     57.74 o
   1  15  -3  11509.40  11153.60    203.26 o
   1  15  -2   1831.91   1561.17     86.88 o
   1  15  -1  22239.00  20976.50    370.76 o
   1  15   0  17219.30  17370.30    256.71 o
   1  15   1  21944.80  21953.10    570.09 o
   1  15   2  12613.70  12458.30    354.32 o
   1  15   3  23795.70  23871.50    623.90 o
   1  15   4    701.20    728.83     60.42 o
   1  15   5  12372.80  12754.30    334.83 o
   1  15   6    170.93    208.26     72.40 <
   1  15   7    198.03    154.63    104.76 <
   1  15   8     89.69      0.89    133.36 <
   1  16  -9    696.88    592.97    187.71 o
   1  16  -8   2075.99   2082.81    218.10 o
   1  16  -7   4294.59   4308.82    226.50 o
   1  16  -6    683.39    717.03     89.92 o
   1  16  -5   2610.77   2613.04    155.17 o
   1  16  -4   1018.55   1051.33     67.57 o
   1  16  -3    355.33    440.66     44.33 o
   1  16  -2   5501.88   5321.54    157.14 o
   1  16  -1  10549.00   9993.79    194.86 o
   1  16   0  17934.70  18471.10    493.58 o
   1  16   1   2437.31   2852.94    144.62 o
   1  16   2      5.65     24.85     35.75 <
   1  16   3   6393.33   6506.94    172.51 o
   1  16   4   3679.61   3429.65    123.71 o
   1  16   5    248.76    319.28     94.21 o
   1  16   6   5220.40   5346.74    426.36 o
   1  16   7     55.08     61.85     87.60 <
   1  16   8   1238.91   1363.81    175.73 o
   1  17  -9    132.80    -55.42    118.34 <
   1  17  -8    556.56    516.64    116.74 o
   1  17  -7    128.04     25.56     57.92 <
   1  17  -6   1025.34   1033.45    109.94 o
   1  17  -5   2338.40   2296.08    119.77 o
   1  17  -4  16508.70  16226.50    252.06 o
   1  17  -3   6647.08   6580.95    181.63 o
   1  17  -2  14674.30  14470.10    263.14 o
   1  17  -1  15962.00  15994.60    345.73 o
   1  17   0  39885.60  40647.90    443.16 o
   1  17   1   6450.76   6424.17    242.23 o
   1  17   2   7181.07   7151.22    250.63 o
   1  17   3     29.10     23.06     29.14 <
   1  17   4     13.70     26.46     25.56 <
   1  17   5      7.28     -3.22     26.28 <
   1  17   6   3683.12   3669.01    262.79 o
   1  17   7   2288.65   2103.37    308.02 o
   1  17   8   3685.94   3925.37    446.92 o
   1  18  -9   3023.88   3809.53    476.06 o
   1  18  -8     14.71    -14.12     66.50 <
   1  18  -7   5568.10   5742.53    322.67 o
   1  18  -6   5138.54   5070.91    233.47 o
   1  18  -5    273.22    266.36     47.19 o
   1  18  -4   1619.02   1531.50     79.55 o
   1  18  -3    891.66    868.09     72.04 o
   1  18  -2   2126.07   2189.54    107.08 o
   1  18  -1   8286.50   8042.55    194.68 o
   1  18   0   4973.03   5386.43    169.83 o
   1  18   1   1196.35   1337.53    123.17 o
   1  18   2   8212.71   7644.08    337.33 o
   1  18   3    969.72    786.58     76.33 o
   1  18   4   2331.13   2225.47    113.88 o
   1  18   5   3231.59   3068.18    129.61 o
   1  18   6   5827.95   5881.79    454.78 o
   1  18   7    993.20    963.55    213.63 o
   1  18   8    195.71    170.72    105.47 <
   1  19  -8   1656.57   1762.46    261.54 o
   1  19  -7    194.50    294.61     68.83 o
   1  19  -6   7278.90   7215.39    249.56 o
   1  19  -5    179.86    183.77     41.65 o
   1  19  -4    618.43    595.11     51.84 o
   1  19  -3   4844.69   4268.24    152.67 o
   1  19  -2     60.60     70.08     27.17 <
   1  19  -1   5578.36   5281.67    171.97 o
   1  19   0   8466.96   8616.57    218.45 o
   1  19   1   3139.15   3226.39    163.57 o
   1  19   2  29026.90  28644.90    912.43 o
   1  19   3    465.59    518.78     64.89 o
   1  19   4  10555.20  10295.20    244.91 o
   1  19   5   2247.59   2194.01    111.37 o
   1  19   6    516.26    438.34     97.43 o
   1  19   7     20.84     58.46     51.31 <
   1  19   8     15.54     -5.90     50.41 <
   1  20  -8    153.81    131.39     63.64 <
   1  20  -7   1361.44   1355.77    135.86 o
   1  20  -6   8878.89   8973.03    341.09 o
   1  20  -5   2304.47   2293.76    108.15 o
   1  20  -4  26729.40  25837.60    382.20 o
   1  20  -3   2833.54   2668.99    122.63 o
   1  20  -2      6.45      5.72     26.46 <
   1  20  -1     81.38    350.20     52.56 o
   1  20   0  16456.00  16891.90    311.23 o
   1  20   1     37.31    151.95     90.10 <
   1  20   2    460.74    818.75     94.57 o
   1  20   3    206.05    264.40     52.02 o
   1  20   4   1174.14   1161.99     87.42 o
   1  20   5    687.08    664.12     64.53 o
   1  20   6    520.09    516.82    121.03 o
   1  20   7   2015.12   2157.90    178.05 o
   1  20   8   1516.75   1302.32    263.14 o
   1  21  -8     15.79     18.06     62.93 <
   1  21  -7    590.72    571.70     89.03 o
   1  21  -6    102.87      7.69     31.28 <
   1  21  -5    751.87    724.18     64.71 o
   1  21  -4   1961.14   1950.71     95.10 o
   1  21  -3   6160.74   5865.17    216.49 o
   1  21  -2  22831.10  22746.90    368.08 o
   1  21  -1  14125.00  13587.90    251.70 o
   1  21   0    308.03    529.33     64.36 o
   1  21   1   4259.48   3700.66    181.81 o
   1  21   2   5481.96   5345.31    234.01 o
   1  21   3  12212.00  12695.50    477.13 o
   1  21   4    395.67    402.76     56.67 o
   1  21   5   5136.42   4923.42    179.48 o
   1  21   6    670.10    693.08    124.60 o
   1  21   7   1230.80   1066.52    126.21 o
   1  21   8     12.04   -156.96     92.42 <
   1  22  -8   1550.47   1567.43    201.83 o
   1  22  -7    501.38    535.59     87.42 o
   1  22  -6   2040.25   1856.85    125.32 o
   1  22  -5     90.25    132.11     34.32 o
   1  22  -4   1955.67   2065.65     97.96 o
   1  22  -3    123.99    124.78     84.91 <
   1  22  -2   6857.53   6909.35    209.34 o
   1  22  -1   3872.26   4019.22    141.94 o
   1  22   0   2878.72   2709.93    133.36 o
   1  22   1    658.58    968.20    100.11 o
   1  22   2    215.17    249.74     58.28 o
   1  22   3   1322.25   1164.31     98.14 o
   1  22   4   5806.04   5942.93    258.68 o
   1  22   5    680.29    630.87     62.93 o
   1  22   6   5081.43   5122.39    673.95 o
   1  22   7    139.63     71.86     66.14 <
   1  23  -8   1170.73   1062.23    242.94 o
   1  23  -7     12.44     -8.04     39.15 <
   1  23  -6    809.80    863.98    116.56 o
   1  23  -5   3389.02   3153.27    131.75 o
   1  23  -4   5379.40   4924.49    150.70 o
   1  23  -3   9711.84   9783.74    373.27 o
   1  23  -2    837.46    801.59     67.40 o
   1  23  -1  15430.70  14856.60    276.55 o
   1  23   0   6951.52   7109.56    227.39 o
   1  23   1   8834.29   8548.64    760.30 o
   1  23   2    736.30    667.34     92.07 o
   1  23   3   1609.89   1455.34    109.58 o
   1  23   4    521.71    515.03     62.03 o
   1  23   5   2200.03   2090.50    114.05 o
   1  23   6   1618.59   1590.85    173.76 o
   1  23   7   4302.42   4700.50    789.79 o
   1  24  -8   1583.43   1687.56    211.30 o
   1  24  -7   3114.43   3370.83    560.43 o
   1  24  -6   6808.54   6571.30    404.01 o
   1  24  -5     43.48     -5.90     33.79 <
   1  24  -4    851.54    706.13     58.64 o
   1  24  -3      1.29     46.30     43.98 <
   1  24  -2    358.56    308.19     45.05 o
   1  24  -1   9744.66  10215.10    235.26 o
   1  24   0     78.46    238.30     51.66 o
   1  24   1   2432.23   2533.13    215.77 o
   1  24   2   1790.05   1709.37    145.87 o
   1  24   3   2053.33   1952.14    128.71 o
   1  24   4    232.04    325.54     60.42 o
   1  24   5    844.38    777.82     88.31 o
   1  24   6    494.68    361.11     73.12 o
   1  24   7   1823.58   1594.24    365.04 o
   1  25  -8    245.77    462.47    116.38 o
   1  25  -7   2056.18   2147.53    361.82 o
   1  25  -6   3055.00   2777.32    189.67 o
   1  25  -5   1781.91   1735.83    116.91 o
   1  25  -4     13.97    -21.27     43.08 <
   1  25  -3   3939.80   3780.74    203.08 o
   1  25  -2    571.22    581.53     62.03 o
   1  25  -1   1054.53   1072.60     81.34 o
   1  25   0  14784.70  15757.40    339.66 o
   1  25   1   6416.63   6172.11    277.98 o
   1  25   2  24650.70  25788.60   1609.62 o
   1  25   3    103.99    187.35     48.80 o
   1  25   4  10484.00  10796.60    453.89 o
   1  25   5    410.45    399.37     60.24 o
   1  25   6    652.53    616.57    160.18 o
   1  25   7     52.23     86.70     63.82 <
   1  26  -8    159.71    301.94     99.93 o
   1  26  -7   2801.54   2720.12    310.16 o
   1  26  -6   1775.64   1696.86    167.51 o
   1  26  -5   5289.02   5327.79    205.76 o
   1  26  -4  10267.70  10014.50    377.91 o
   1  26  -3   2650.40   2513.11    172.33 o
   1  26  -2     57.35    107.97     39.33 <
   1  26  -1     31.58     39.33     26.99 <
   1  26   0  19584.00  20290.60    436.37 o
   1  26   1    192.23    470.69     82.23 o
   1  26   2     23.12    106.72     57.38 <
   1  26   3    761.33    749.03     85.99 o
   1  26   4    661.82    651.61     71.86 o
   1  26   5     35.69     75.44     35.40 <
   1  26   6     95.05     -8.40     55.24 <
   1  26   7    948.75   1093.70    262.61 o
   1  27  -8    217.42    339.66    152.85 <
   1  27  -7     78.89     51.31     99.75 <
   1  27  -6   1438.58   1347.37    135.15 o
   1  27  -5    269.16    236.15     50.95 o
   1  27  -4   5525.48   5237.16    183.06 o
   1  27  -3   5520.75   5406.09    254.38 o
   1  27  -2  25060.30  26863.10    771.92 o
   1  27  -1   3137.49   3079.98    139.98 o
   1  27   0   5578.09   6065.74    284.24 o
   1  27   1    687.28    603.16     88.31 o
   1  27   2    302.72    463.36     80.98 o
   1  27   3   6332.41   6152.45    254.03 o
   1  27   4   4429.14   4360.84    212.02 o
   1  27   5   3259.91   3140.22    186.10 o
   1  27   6   2707.68   2537.78    308.55 o
   1  27   7     74.48     85.99    122.46 <
   1  28  -7    221.26    137.65    117.63 <
   1  28  -6     72.14     90.81     43.26 <
   1  28  -5   2414.05   2359.72    173.40 o
   1  28  -4    410.63    435.30     70.61 o
   1  28  -3   5398.91   5527.83    284.78 o
   1  28  -2   5128.07   5496.19    223.82 o
   1  28  -1      5.27    176.98     51.13 o
   1  28   0   4941.56   4923.06    203.26 o
   1  28   1     19.31      2.32     35.57 <
   1  28   2     37.74    131.75     51.13 <
   1  28   3   1080.42   1030.95    102.97 o
   1  28   4   3471.72   3397.11    161.60 o
   1  28   5   1783.06   1424.95    168.22 o
   1  28   6   3688.49   3576.95   1023.44 o
   1  28   7    910.70   1011.82    314.27 o
   1  29  -7    625.51    584.75    247.77 <
   1  29  -6    335.10    341.80     79.73 o
   1  29  -5   3475.82   3340.62    235.79 o
   1  29  -4    112.31     72.58     34.32 <
   1  29  -3   2770.47   2863.49    193.25 o
   1  29  -2   2201.15   2222.43    125.49 o
   1  29  -1   2286.49   2384.93    128.35 o
   1  29   0      8.13     20.02     31.46 <
   1  29   1   3886.95   3859.22    236.15 o
   1  29   2    347.11    409.38    138.19 <
   1  29   3   3774.68   3655.43    187.35 o
   1  29   4   1277.92   1285.69    101.00 o
   1  29   5   2160.19   1994.15    205.05 o
   1  29   6     35.47     57.03     48.98 <
   1  29   7   1348.37   1458.38    288.35 o
   1  30  -7    980.81   1252.98    184.67 o
   1  30  -6   5306.27   5445.60    547.39 o
   1  30  -5    530.93    332.15    124.42 <
   1  30  -4    807.98    578.13     82.05 o
   1  30  -3    206.85    230.43     75.62 o
   1  30  -2    531.98    538.45     65.61 o
   1  30  -1   2398.92   2510.25    135.15 o
   1  30   0    260.99    249.02     47.91 o
   1  30   1     53.66    173.58     69.72 <
   1  30   2   1464.76   1511.65    159.28 o
   1  30   3   1966.97   1933.90    201.47 o
   1  30   4     71.62    252.96     61.67 o
   1  30   5    347.21    258.32     64.18 o
   1  30   6     22.70     14.48     85.63 <
   1  31  -7   1315.92   1592.99    373.98 o
   1  31  -6   1567.96   1488.95    151.77 o
   1  31  -5   3896.05   3757.33    386.32 o
   1  31  -4    838.06    953.72    138.72 o
   1  31  -3   2085.48   2235.84    203.79 o
   1  31  -2    134.22    184.31     46.12 o
   1  31  -1     29.89     50.59     34.86 <
   1  31   0   3072.59   3390.50    160.18 o
   1  31   1   6772.53   7244.71    308.19 o
   1  31   2   6887.34   7366.27    616.75 o
   1  31   3   4962.93   4890.71    420.46 o
   1  31   4   1164.23   1133.38     98.68 o
   1  31   5     32.29    137.11     55.78 <
   1  31   6    125.75     31.82     80.27 <
   1  32  -7    624.00    663.05    185.74 o
   1  32  -6     26.80     15.02     51.48 <
   1  32  -5   4366.28   4217.65    437.44 o
   1  32  -4   3109.03   3605.91    272.26 o
   1  32  -3   6527.50   6792.79    357.36 o
   1  32  -2    934.06   1022.90    114.41 o
   1  32  -1    355.00    606.91     71.69 o
   1  32   0   5117.68   5779.90    215.59 o
   1  32   1   4338.01   4311.15    243.30 o
   1  32   2    252.05    367.72     84.38 o
   1  32   3    414.21    355.57     67.22 o
   1  32   4   2760.38   2564.59    405.44 o
   1  32   5      4.98     30.21     50.77 <
   1  32   6      5.88     85.63    125.49 <
   1  33  -6    252.09    292.11     91.17 o
   1  33  -5     77.74    132.47     50.95 <
   1  33  -4   4842.35   5592.90    393.47 o
   1  33  -3      2.42    120.31     65.25 <
   1  33  -2  16851.20  19881.20    702.91 o
   1  33  -1    259.76    259.57     50.41 o
   1  33   0   3785.83   4344.40    189.31 o
   1  33   1     13.16     48.45     49.52 <
   1  33   2     66.61    129.07     71.15 <
   1  33   3   2195.60   2429.09    256.53 o
   1  33   4   1919.41   1907.80    329.83 o
   1  33   5    366.16    268.33     84.20 o
   1  33   6   3434.87   3201.00   1158.77 <
   1  34  -6    326.62    286.21     77.05 o
   1  34  -5   1501.94   1629.82    161.96 o
   1  34  -4     10.39     63.82     54.17 <
   1  34  -3    853.97    980.54    149.81 o
   1  34  -2     19.82     85.45     50.77 <
   1  34  -1    115.98    267.08     55.42 o
   1  34   0   1070.53   1192.20    101.72 o
   1  34   1      9.17     76.87     42.19 <
   1  34   2   1972.57   2028.47    181.99 o
   1  34   3    170.75    317.85     84.56 o
   1  34   4   1035.10    789.61    116.20 o
   1  34   5   1367.63   1010.93    453.89 <
   1  35  -6     79.84     -8.58     52.56 <
   1  35  -5   1057.80    982.50    106.90 o
   1  35  -4    124.79    177.69     74.72 <
   1  35  -3    882.32   1209.36    162.32 o
   1  35  -2    762.10    958.91    115.48 o
   1  35  -1   2252.08   2525.26    189.85 o
   1  35   0    408.50    459.97     66.14 o
   1  35   1   2216.06   2403.88    167.33 o
   1  35   2   2151.99   2235.66    191.64 o
   1  35   3   1707.19   1709.55    241.69 o
   1  35   4   5716.20   6079.51   1074.93 o
   1  35   5   1056.31    871.31    162.86 o
   1  36  -6   3207.90   3668.66    537.37 o
   1  36  -5   1155.05   1046.32    197.36 o
   1  36  -4    791.12    912.43    146.77 o
   1  36  -3      9.83     73.12     62.03 <
   1  36  -2    222.00    220.96     62.57 o
   1  36  -1   2922.70   3130.21    266.90 o
   1  36   0     69.64     28.42     70.08 <
   1  36   1    124.01    215.06     55.24 o
   1  36   2     21.90    173.58    115.31 <
   1  36   3    493.12    585.64    114.77 o
   1  36   4    127.36    169.83    119.95 <
   1  36   5      3.90    -71.15     63.10 <
   1  37  -5   2153.41   2220.82    280.48 o
   1  37  -4    449.73    537.55    163.21 o
   1  37  -3     18.24      7.87     50.77 <
   1  37  -2     70.26    105.11     52.74 <
   1  37  -1    555.62    602.27     92.60 o
   1  37   0   2120.31   2260.87    330.36 o
   1  37   1   6383.22   8043.09    352.17 o
   1  37   2   1329.59   1303.39    220.78 o
   1  37   3   3422.10   3947.53    348.42 o
   1  37   4     51.54    122.99    115.31 <
   1  37   5    809.40    627.11    249.56 <
   1  38  -5   2260.24   2072.80    371.30 o
   1  38  -4    143.64    157.32     70.61 <
   1  38  -3    766.13    985.36    152.49 o
   1  38  -2   3162.46   3600.01    385.96 o
   1  38  -1     51.97     77.94     52.74 <
   1  38   0   2003.72   2563.70    445.13 o
   1  38   1    941.02   1012.18    328.93 o
   1  38   2   1485.76   2002.01    231.68 o
   1  38   3     22.18    -13.23     40.22 <
   1  38   4   1344.98   1589.06    268.87 o
   1  39  -5    216.31     92.96     53.63 <
   1  39  -4   1474.72   1582.62    200.58 o
   1  39  -3    653.50    631.41    122.63 o
   1  39  -2   5410.45   7218.61    977.32 o
   1  39  -1   1231.42   1464.10    146.05 o
   1  39   0   2118.64   2532.06    415.28 o
   1  39   1    848.20   1087.62    228.82 o
   1  39   2    285.79    371.30     94.93 o
   1  39   3    147.08    201.29    114.59 <
   1  39   4   1697.25   2071.02    316.24 o
   1  40  -4    452.87    418.67    105.11 o
   1  40  -3    538.92    513.24    115.84 o
   1  40  -2      7.95    -24.67     56.67 <
   1  40  -1    373.57    712.21    110.48 o
   1  40   0    670.11    900.63    212.55 o
   1  40   1   1078.65   1412.26    267.08 o
   1  40   2    511.33    637.30    199.15 o
   1  40   3     33.39     24.85     85.99 <
   1  41  -4    186.44     89.03     48.98 <
   1  41  -3   1728.29   2207.24    237.76 o
   1  41  -2    130.76    272.80    148.02 <
   1  41  -1    432.23    394.36    141.40 <
   1  41   0    679.63    926.73    221.31 o
   1  41   1      9.27    163.04     98.86 <
   1  41   2   3170.40   4455.59    485.53 o
   1  42  -3    789.85   1085.12    234.36 o
   1  42  -2    509.12    770.49    136.40 o
   1  42  -1    854.29   1367.21    187.88 o
   1  42   0    129.83    159.46    120.85 <
   1  42   1     46.07     84.91     74.19 <
   1  42   2   1177.32   1557.95    298.72 o
   1  43  -2   1534.85   1660.75    277.62 o
   1  43  -1   1118.93   1272.11    185.38 o
   1  43   0      2.05    -96.00    111.91 <
   1  43   1   2537.12   3710.67    444.24 o
   1  44  -1    159.21    355.75    152.49 <
   2   0 -10   1566.89   1320.73    286.39 o
   2   0  -8   1840.91   1804.65    261.89 o
   2   0  -6  14807.10  15278.70    549.89 o
   2   0  -4  30527.10  30480.80    653.93 o
   2   0  -2   8400.05   9593.53    615.32 o
   2   0   0   8846.32   8674.31    322.67 o
   2   0   2  28327.80  26953.10    844.85 o
   2   0   4  24085.10  23385.20    405.62 o
   2   0   6  11512.60  11585.50    398.29 o
   2   0   8   3001.29   2942.33    361.65 o
   2   1 -10   1074.05    594.94    179.48 o
   2   1  -9    980.75    911.00    140.51 o
   2   1  -8    806.88    732.59    123.89 o
   2   1  -7  18385.90  19356.70    552.57 o
   2   1  -6    633.43    646.60     69.72 o
   2   1  -5  19013.20  18635.00    414.38 o
   2   1  -4   8269.44   7846.98    234.90 o
   2   1  -3   1737.69   1989.50     64.53 o
   2   1  -2  10617.30  11474.20    254.56 o
   2   1  -1   4420.52   4581.44     76.51 o
   2   1   0   5686.92   5278.63     83.84 o
   2   1   1  21451.30  20747.70    348.60 o
   2   1   2   5879.52   5617.04    113.34 o
   2   1   3     45.05    114.05     24.49 o
   2   1   4   2432.68   2465.20    107.62 o
   2   1   5    429.69    505.02     58.28 o
   2   1   6     30.79     75.80     36.83 <
   2   1   7    125.17    120.67     48.80 <
   2   1   8    171.51    248.66     75.08 o
   2   1   9   2277.38   1310.90    375.23 o
   2   2 -10    250.72     61.32     89.20 <
   2   2  -9    239.05    166.61    121.38 <
   2   2  -8    390.16    411.34     99.04 o
   2   2  -7    683.17    769.95     95.82 o
   2   2  -6   2191.06   2364.37    124.78 o
   2   2  -5      6.98    110.66     49.52 <
   2   2  -4      4.18     11.44     30.03 <
   2   2  -3   5262.80   5484.57    103.15 o
   2   2  -2   8003.96   8706.85    185.92 o
   2   2  -1  14475.40  14673.00    216.49 o
   2   2   0  78796.60  77137.30    412.06 o
   2   2   1      7.95     81.70     17.16 o
   2   2   2  43887.30  43615.00    677.17 o
   2   2   3   3748.42   4246.61    116.38 o
   2   2   4    155.46    178.77     30.21 o
   2   2   5   7607.05   7674.83    208.44 o
   2   2   6    146.45    211.84     66.14 o
   2   2   7   1063.17   1013.07    117.27 o
   2   2   8   3205.39   2954.66    201.83 o
   2   2   9     54.19     27.35     81.70 <
   2   3 -10   6933.89   6197.14    410.63 o
   2   3  -9     13.65     19.84    109.94 <
   2   3  -8  12426.30  12927.00    492.15 o
   2   3  -7      4.48    -19.66     34.68 <
   2   3  -6   6043.08   6755.25    240.80 o
   2   3  -5    169.90    178.95     75.08 <
   2   3  -4   5439.20   5254.68    162.32 o
   2   3  -3     28.55     42.90     14.30 <
   2   3  -2  23577.50  24915.10    355.03 o
   2   3  -1  53391.50  54576.70    986.26 o
   2   3   0   4240.61   3958.44    172.51 o
   2   3   1  53593.80  51755.60   1885.99 o
   2   3   2  18170.80  17494.50    690.40 o
   2   3   3    569.76    611.38     45.76 o
   2   3   4    827.23    688.79     54.88 o
   2   3   5    903.71   1072.42     95.46 o
   2   3   6   8242.54   8493.76    284.60 o
   2   3   7     32.17     28.25     41.47 <
   2   3   8   3704.10   3601.80    266.01 o
   2   3   9      2.41     25.21    125.14 <
   2   4 -10   1230.95    635.16    184.13 o
   2   4  -9   1248.23   1273.54    168.40 o
   2   4  -8    430.13    526.11     89.38 o
   2   4  -7   4100.56   4277.18    183.24 o
   2   4  -6   1117.34   1069.03    100.82 o
   2   4  -5      2.44    134.07    113.52 <
   2   4  -4     69.35     63.64     30.03 <
   2   4  -3   1803.79   1659.85     58.81 o
   2   4  -2   6654.53   6947.60    128.71 o
   2   4  -1  77647.80  76845.70   1389.20 o
   2   4   0  41062.40  40485.90    568.48 o
   2   4   1     25.29    131.93     28.60 o
   2   4   2   9303.67   8983.76    154.81 o
   2   4   3   6687.16   6858.58    144.44 o
   2   4   4     57.08    186.10     38.61 o
   2   4   5  15679.00  16224.20    356.28 o
   2   4   6    662.62    675.92     84.56 o
   2   4   7   3678.05   3654.53    205.05 o
   2   4   8    700.30    822.69    131.21 o
   2   4   9    198.87     64.53    142.12 <
   2   5 -10   1602.01   1680.95    220.96 o
   2   5  -9    215.22    173.76     83.13 <
   2   5  -8   1763.38   1720.45    147.66 o
   2   5  -7   7765.35   7635.32    283.70 o
   2   5  -6   2315.48   2323.43    146.23 o
   2   5  -5  16583.60  16474.10    669.48 o
   2   5  -4  41770.90  44657.60    793.72 o
   2   5  -3    188.84    269.04     28.07 o
   2   5  -2  50369.70  52423.60    707.56 o
   2   5  -1   7408.23   7072.20    101.18 o
   2   5   0   5997.72   6149.41    149.45 o
   2   5   1   1671.84   1701.15     63.82 o
   2   5   2   6908.28   6636.01    161.78 o
   2   5   3   1752.12   1805.90     89.56 o
   2   5   4    339.57    499.65     52.38 o
   2   5   5    500.11    545.06     72.40 o
   2   5   6   1128.48   1283.19    113.88 o
   2   5   7    231.18    213.45     84.02 <
   2   5   8   1013.58   1029.88    146.95 o
   2   5   9   3158.60   1996.29    393.11 o
   2   6 -10    893.22    518.25    280.48 <
   2   6  -9    235.62    225.96     68.47 o
   2   6  -8   2782.94   2818.26    163.39 o
   2   6  -7    238.25    216.49     88.31 <
   2   6  -6  10954.30  10701.70    326.79 o
   2   6  -5   1792.60   1686.13     88.13 o
   2   6  -4  65785.80  68349.60    644.28 o
   2   6  -3   9880.58  10222.80    211.84 o
   2   6  -2   2048.42   2289.47     81.70 o
   2   6  -1   8594.35   8188.06    128.89 o
   2   6   0     66.43     85.45     26.10 o
   2   6   1   1472.64   1438.90     50.95 o
   2   6   2  33269.10  31427.80    340.55 o
   2   6   3    193.17    219.71     43.44 o
   2   6   4  19410.50  19276.80    375.05 o
   2   6   5   7507.70   7777.08    248.31 o
   2   6   6   3485.44   3626.65    187.71 o
   2   6   7   2406.96   2418.00    205.05 o
   2   6   8   2831.88   2716.54    349.49 o
   2   7 -10     80.96     19.13    142.30 <
   2   7  -9   3332.37   3171.15    218.81 o
   2   7  -8   1584.30   1433.00    118.52 o
   2   7  -7  11590.70  11894.60    357.00 o
   2   7  -6  13577.30  13806.20    464.44 o
   2   7  -5   7275.91   6934.91    247.95 o
   2   7  -4   1418.96   1267.64     80.98 o
   2   7  -3   1466.07   1690.06     69.72 o
   2   7  -2  42441.00  43436.80    988.76 o
   2   7  -1  24051.50  23263.70    980.36 o
   2   7   0   1637.85   1621.60     83.13 o
   2   7   1   8176.81   8727.94    232.04 o
   2   7   2   6304.27   5447.75    219.88 o
   2   7   3  10686.60  10062.80    290.32 o
   2   7   4    997.13    989.30    135.33 o
   2   7   5   3452.69   3481.49    166.97 o
   2   7   6   1146.69   1131.77    130.50 o
   2   7   7      5.39     26.64     62.21 <
   2   7   8   1918.14   1599.25    276.02 o
   2   8 -10    174.39    119.24    121.56 <
   2   8  -9     81.23    112.27     93.50 <
   2   8  -8      1.27     16.80     43.80 <
   2   8  -7   1310.22   1375.79    125.32 o
   2   8  -6     49.94    119.06     44.87 <
   2   8  -5   1089.00   1111.75     92.42 o
   2   8  -4     28.48      5.01     21.09 <
   2   8  -3    215.16    292.46     35.57 o
   2   8  -2  24980.20  25194.70    570.62 o
   2   8  -1   1975.76   2066.73     87.42 o
   2   8   0  57632.30  55519.80    381.67 o
   2   8   1   2303.72   2197.40     68.83 o
   2   8   2  54974.10  50890.00   1493.60 o
   2   8   3   2941.89   3276.62    272.08 o
   2   8   4    703.45    754.75    137.11 o
   2   8   5   1414.75   1421.73    132.47 o
   2   8   6     34.61    149.99     54.35 <
   2   8   7     95.29    107.08     79.19 <
   2   8   8   1246.50   1183.80    237.22 o
   2   9 -10   1929.98   1555.99    335.55 o
   2   9  -9   2534.74   2460.37    232.76 o
   2   9  -8   4812.42   4724.10    250.45 o
   2   9  -7   6484.71   6510.34    270.12 o
   2   9  -6   2737.19   2593.55    134.43 o
   2   9  -5   1320.48   1162.88     95.64 o
   2   9  -4   2832.82   2753.73     99.93 o
   2   9  -3   7205.26   7737.04    133.90 o
   2   9  -2     27.26     62.03     23.24 <
   2   9  -1   5613.61   4845.48    267.08 o
   2   9   0    695.44    655.90     44.87 o
   2   9   1   3023.00   3309.33    108.15 o
   2   9   2  12874.30  13149.60    446.02 o
   2   9   3   3050.70   2814.51    136.40 o
   2   9   4   3532.93   3438.58    283.88 o
   2   9   5   1037.34    995.02    170.72 o
   2   9   6   3181.77   3135.39    214.16 o
   2   9   7    236.94    249.56     73.29 o
   2   9   8   6200.10   5964.74    534.69 o
   2  10 -10    446.66    112.98    148.73 <
   2  10  -9      6.80     61.67    155.53 <
   2  10  -8     14.68    -51.66     56.13 <
   2  10  -7     99.21     48.98     72.94 <
   2  10  -6   2865.07   2900.85    143.19 o
   2  10  -5     48.18    169.11     75.08 <
   2  10  -4   4300.19   4307.21    144.98 o
   2  10  -3  10904.50  10965.00    220.42 o
   2  10  -2      1.23    102.61     43.62 <
   2  10  -1  75528.90  68972.80   2619.47 o
   2  10   0   1894.93   1850.95     75.80 o
   2  10   1   8187.33   7858.78    163.93 o
   2  10   2   9501.69   9647.34    156.60 o
   2  10   3   6776.03   7508.39    328.39 o
   2  10   4   4598.76   4307.57    329.29 o
   2  10   5  13998.10  13747.90    628.54 o
   2  10   6   2733.75   2576.21    197.90 o
   2  10   7   2336.50   2392.08    208.62 o
   2  10   8    196.71    111.73     93.67 <
   2  11 -10   3081.08   1536.14    361.11 o
   2  11  -9    125.02     97.25     51.31 <
   2  11  -8   1248.95   1136.78    154.28 o
   2  11  -7   2300.38   2320.75    200.40 o
   2  11  -6   3604.43   3697.97    188.06 o
   2  11  -5     32.15     29.50     33.43 <
   2  11  -4  50866.20  57709.00   1634.47 o
   2  11  -3   3674.01   3387.99     93.85 o
   2  11  -2  30596.60  29218.90    342.34 o
   2  11  -1     48.05    133.90     32.89 o
   2  11   0    435.30    423.32     39.69 o
   2  11   1    530.55    469.98     61.32 o
   2  11   2   2212.33   2152.18     90.81 o
   2  11   3      7.09     12.87     26.28 <
   2  11   4    966.34   1223.30    119.24 o
   2  11   5    730.02    580.10    154.46 o
   2  11   6    769.86    672.34    101.36 o
   2  11   7    916.11   1008.25    139.62 o
   2  11   8   1001.95   1150.54    243.66 o
   2  12 -10    601.85    106.90    142.84 <
   2  12  -9    991.06   1012.72    157.32 o
   2  12  -8   2037.06   2180.60    213.27 o
   2  12  -7    603.37    629.26     88.31 o
   2  12  -6   5959.45   6253.63    245.27 o
   2  12  -5   4046.40   4287.55    187.53 o
   2  12  -4   8531.82   8018.59    277.09 o
   2  12  -3  17183.40  17115.90    171.26 o
   2  12  -2   4947.28   4341.00    252.78 o
   2  12  -1   9806.31   8695.05    247.59 o
   2  12   0   3029.06   2939.11    100.82 o
   2  12   1   2622.63   2327.01    126.93 o
   2  12   2  18982.60  18551.50    520.03 o
   2  12   3   6675.24   6826.40    316.06 o
   2  12   4   9552.32   9081.54    246.70 o
   2  12   5  20566.60  21505.70    802.66 o
   2  12   6   2921.10   2674.35    310.16 o
   2  12   7   3299.57   3535.30    252.06 o
   2  12   8   1064.75   1005.92    234.01 o
   2  13  -9    354.21    224.71     84.91 <
   2  13  -8   6822.25   7051.29    386.14 o
   2  13  -7   8761.98   9053.83    319.81 o
   2  13  -6   6353.54   6372.51    247.77 o
   2  13  -5   3432.31   3458.07    170.54 o
   2  13  -4     79.68     94.75     45.76 <
   2  13  -3    659.91    974.46     48.62 o
   2  13  -2   2151.83   2545.28    177.52 o
   2  13  -1   5765.40   5084.85    112.62 o
   2  13   0   7880.53   8182.17    171.44 o
   2  13   1   8537.80   8689.69    292.64 o
   2  13   2   5049.50   5112.56    141.58 o
   2  13   3   3994.82   3658.82    128.71 o
   2  13   4    447.41    424.04     51.84 o
   2  13   5    840.90    621.39    136.22 o
   2  13   6   2568.64   2283.03    287.28 o
   2  13   7    182.25    173.76     61.32 <
   2  13   8   1976.29   1926.57    315.52 o
   2  14  -9     38.20     28.78     49.70 <
   2  14  -8     44.83     53.99     60.24 <
   2  14  -7    108.88     76.51     48.62 <
   2  14  -6    256.86    260.11     60.42 o
   2  14  -5   2087.33   2223.50    139.08 o
   2  14  -4   1296.94   1233.31     77.05 o
   2  14  -3    331.31    347.52     28.25 o
   2  14  -2   1816.95   1596.75     88.31 o
   2  14  -1    246.31    239.55     31.11 o
   2  14   0  44090.40  45064.50    410.99 o
   2  14   1  13280.80  12723.40    306.23 o
   2  14   2  59072.10  58421.60    952.83 o
   2  14   3   2627.86   2477.35    108.69 o
   2  14   4    353.37    451.39     66.32 o
   2  14   5   1620.25   1436.04    210.05 o
   2  14   6    165.40     35.93     80.62 <
   2  14   7    187.04    150.52     62.03 <
   2  14   8   2665.48   2648.08    360.39 o
   2  15  -9   2416.61   2304.13    243.48 o
   2  15  -8   1229.20   1392.24    195.93 o
   2  15  -7   5098.81   5283.64    305.15 o
   2  15  -6     49.89    -50.59     41.83 <
   2  15  -5   9990.37   9732.08    290.14 o
   2  15  -4   3492.98   3329.71    107.44 o
   2  15  -3   1101.60   1176.29     52.02 o
   2  15  -2   3856.62   3780.74    193.25 o
   2  15  -1     11.46    499.48     66.50 o
   2  15   0   8729.74   8376.49    254.92 o
   2  15   1    378.81    937.63     94.75 o
   2  15   2   3725.95   3623.96    132.65 o
   2  15   3    152.71    114.41     28.07 o
   2  15   4   8874.66   8779.61    222.39 o
   2  15   5   1066.10    950.86    179.48 o
   2  15   6   2335.93   2056.71    289.96 o
   2  15   7   1263.84   1479.83    258.50 o
   2  15   8   2206.73   2096.04    323.75 o
   2  16  -9     69.33    -14.66     57.74 <
   2  16  -8      1.94    -27.17    109.58 <
   2  16  -7     25.56     47.91     42.01 <
   2  16  -6   2314.56   2220.47    153.74 o
   2  16  -5   1550.81   1600.50    122.63 o
   2  16  -4   7591.92   7227.55    160.18 o
   2  16  -3   3586.18   3311.66     84.20 o
   2  16  -2   4368.31   3856.18    156.60 o
   2  16  -1  16361.70  14757.20    337.51 o
   2  16   0    827.44    759.04     61.50 o
   2  16   1   1270.88   1224.55    103.33 o
   2  16   2    979.16   1005.92     82.77 o
   2  16   3    637.97    895.44     71.15 o
   2  16   4  16836.60  17033.50    312.31 o
   2  16   5   4162.53   3783.78    349.13 o
   2  16   6   5951.27   5585.75    470.69 o
   2  16   7   1573.26   1488.77    269.22 o
   2  16   8    226.15    -32.00    116.02 <
   2  17  -9    260.99    269.76     96.53 <
   2  17  -8    232.22    303.90     67.93 o
   2  17  -7      0.62     44.51     43.26 <
   2  17  -6     14.57     20.38     39.69 <
   2  17  -5   7053.87   7160.87    206.65 o
   2  17  -4  20298.80  19976.00    267.79 o
   2  17  -3   3413.61   3211.37     96.89 o
   2  17  -2  48013.10  45011.00   1507.36 o
   2  17  -1    271.67    492.68     45.41 o
   2  17   0     76.02     36.11     30.03 <
   2  17   1    272.56    202.72     46.48 o
   2  17   2   5703.01   5687.47    193.43 o
   2  17   3      6.51     13.94     25.92 <
   2  17   4    396.16    673.06     90.81 o
   2  17   5     18.37    -10.37     38.61 <
   2  17   6    169.46     80.62     87.06 <
   2  17   7    616.59    467.12    156.06 <
   2  17   8    434.33    546.85    178.23 o
   2  18  -9     24.23     33.97     79.55 <
   2  18  -8    467.20    520.39     91.71 o
   2  18  -7   2131.71   2144.49    165.36 o
   2  18  -6   8728.87   8864.70    421.71 o
   2  18  -5   1147.78   1131.42     86.70 o
   2  18  -4   4119.40   4074.10    123.71 o
   2  18  -3   7446.56   7101.52    146.95 o
   2  18  -2  11357.60   9919.96    355.92 o
   2  18  -1  10660.00   9923.71    187.35 o
   2  18   0   6178.53   5642.78    203.97 o
   2  18   1  12320.30  13091.10   1104.78 o
   2  18   2   2928.93   3005.43    143.91 o
   2  18   3   6633.27   6565.40    186.63 o
   2  18   4   1249.88   1258.88     89.92 o
   2  18   5  11120.60  11240.00    301.40 o
   2  18   6   1501.19   1297.31    158.57 o
   2  18   7   3585.94   3209.58    258.68 o
   2  18   8      1.78    105.47    102.79 <
   2  19  -9      2.43      9.83     53.81 <
   2  19  -8  12674.70  13047.50    543.63 o
   2  19  -7   1885.27   1797.50    153.56 o
   2  19  -6   7226.75   7188.04    355.03 o
   2  19  -5   1469.37   1284.98     92.07 o
   2  19  -4    530.68    469.26     43.98 o
   2  19  -3    384.68    350.20     36.65 o
   2  19  -2     78.11    241.16     53.09 o
   2  19  -1   5340.63   5209.99    167.15 o
   2  19   0   4846.21   4829.21    194.50 o
   2  19   1   4778.15   4831.36    277.80 o
   2  19   2   4437.73   4884.81    333.94 o
   2  19   3   4303.21   4249.83    192.53 o
   2  19   4    390.25    380.24     55.06 o
   2  19   5    871.02    832.70     85.99 o
   2  19   6   2324.58   2129.12    200.93 o
   2  19   7    354.82    466.05    104.22 o
   2  19   8   1044.43    975.17    214.70 o
   2  20  -9      1.30     -1.43     72.04 <
   2  20  -8   1723.00   1492.70    147.66 o
   2  20  -7    320.26    277.80     71.86 o
   2  20  -6    336.29    322.67     91.71 o
   2  20  -5    658.05    616.92     66.32 o
   2  20  -4   1497.27   1365.42     74.19 o
   2  20  -3     96.75    135.86     30.75 o
   2  20  -2   2853.59   2839.00    108.69 o
   2  20  -1   4332.46   4190.48    167.86 o
   2  20   0  15083.10  14874.70    484.28 o
   2  20   1  25376.20  24866.10    996.45 o
   2  20   2  19612.40  19508.70    458.54 o
   2  20   3  12389.90  12208.90    314.63 o
   2  20   4   1035.06   1026.66     85.81 o
   2  20   5    927.72    765.30     82.41 o
   2  20   6     19.07    -21.27     50.05 <
   2  20   7    122.10    134.25     64.36 <
   2  20   8   1785.97   1748.52    282.09 o
   2  21  -9    623.40    765.48    217.20 o
   2  21  -8    618.93    690.22    106.54 o
   2  21  -7   8280.58   8680.39    338.05 o
   2  21  -6   1375.35   1314.83    128.53 o
   2  21  -5   9545.75   9142.15    243.66 o
   2  21  -4   1279.46   1127.84     65.25 o
   2  21  -3    275.69    327.50     45.76 o
   2  21  -2   2068.21   1794.11     86.34 o
   2  21  -1    836.62   1054.90     83.84 o
   2  21   0   5635.21   5630.09    234.90 o
   2  21   1   6551.38   6758.82    330.90 o
   2  21   2   3499.08   3371.55    196.11 o
   2  21   3    178.98     91.89     62.39 <
   2  21   4   5997.76   6243.62    203.26 o
   2  21   5      8.92     45.05     42.55 <
   2  21   6    566.91    391.86     97.25 o
   2  21   7    215.18    155.17     77.23 <
   2  22  -8   1363.10   1328.42    145.16 o
   2  22  -7    530.63    564.72    158.74 o
   2  22  -6    948.05    968.92    110.12 o
   2  22  -5   8845.63   8556.33    204.51 o
   2  22  -4  17992.00  17652.50    466.94 o
   2  22  -3     68.95     22.35     32.36 <
   2  22  -2   6858.43   6931.33    297.83 o
   2  22  -1  13897.40  14012.30    298.90 o
   2  22   0    151.11    147.66     45.05 o
   2  22   1     40.22     38.97     35.40 <
   2  22   2   2460.97   2380.10    283.35 o
   2  22   3   1447.55   1456.59    116.02 o
   2  22   4  11624.00  11714.10    280.66 o
   2  22   5   1387.05   1292.66    164.11 o
   2  22   6   6693.53   6373.40    351.46 o
   2  22   7      0.16   -161.25    122.99 <
   2  23  -8    133.52    168.22     84.38 <
   2  23  -7    192.54    130.50     51.31 <
   2  23  -6     65.25    103.51     57.74 <
   2  23  -5   1880.08   1779.45    111.91 o
   2  23  -4  11428.10  11028.90    204.69 o
   2  23  -3  14989.00  15066.10    284.78 o
   2  23  -2  16110.10  16518.40    389.71 o
   2  23  -1   1760.42   2236.02    127.10 o
   2  23   0   1004.45    954.26     96.53 o
   2  23   1   3268.49   3338.30    211.84 o
   2  23   2   5914.54   6164.42    276.20 o
   2  23   3   1422.76   1416.19    115.84 o
   2  23   4    691.89    649.64     70.43 o
   2  23   5      0.89     29.50     36.11 <
   2  23   6    500.39    357.00    107.26 o
   2  23   7    741.58    567.59    152.31 o
   2  24  -8    725.46    855.40    180.55 o
   2  24  -7   2249.68   2332.91    182.52 o
   2  24  -6   1572.46   1584.23    142.48 o
   2  24  -5   1029.84    947.29     84.74 o
   2  24  -4    525.14    535.77     46.48 o
   2  24  -3   1692.30   1688.63     99.04 o
   2  24  -2   6058.32   6125.99    206.83 o
   2  24  -1   5529.72   5729.13    252.24 o
   2  24   0  15455.40  16343.80    840.21 o
   2  24   1   6430.76   6247.55    488.21 o
   2  24   2   2693.20   2518.47    176.98 o
   2  24   3   5975.72   6423.81    242.41 o
   2  24   4   1162.27   1148.22    124.42 o
   2  24   5   5456.97   5412.53    370.94 o
   2  24   6    319.17    424.21     89.38 o
   2  24   7    646.55    591.72    128.35 o
   2  25  -8   5994.69   6225.74    862.19 o
   2  25  -7    138.28    146.05     51.48 <
   2  25  -6   4866.25   4849.59    323.57 o
   2  25  -5    123.08    118.17     46.66 <
   2  25  -4   3297.76   2965.92    143.19 o
   2  25  -3   1756.15   1800.36    106.54 o
   2  25  -2      8.59     74.90     33.97 <
   2  25  -1     22.14    146.59     41.83 o
   2  25   0   2667.31   2760.16    179.12 o
   2  25   1    795.62    909.57    139.98 o
   2  25   2    173.99    746.17    229.00 o
   2  25   3   1183.10   1255.84    115.31 o
   2  25   4    144.74    215.06     58.28 o
   2  25   5     93.23     47.19     43.44 <
   2  25   6   2524.99   2251.57    332.33 o
   2  25   7    888.10    794.26    211.30 o
   2  26  -8    565.52    628.37    128.71 o
   2  26  -7    382.13    239.90     67.04 o
   2  26  -6    536.76    479.45     90.10 o
   2  26  -5   1665.55   1716.52    121.03 o
   2  26  -4    636.36    550.78     57.92 o
   2  26  -3   3677.93   3762.69    153.38 o
   2  26  -2     56.24     78.48     30.93 <
   2  26  -1   8009.10   7936.90    247.24 o
   2  26   0    421.80    431.01     74.01 o
   2  26   1  12789.40  13544.80   1358.63 o
   2  26   2    808.50    913.86    116.02 o
   2  26   3   4198.35   4368.53    377.73 o
   2  26   4   1378.55   1285.51    122.63 o
   2  26   5    488.12    482.31     73.65 o
   2  26   6    193.59      0.36     62.03 <
   2  27  -8    362.32    390.79    124.42 o
   2  27  -7   3499.21   3581.42    233.47 o
   2  27  -6   2278.60   2185.61    227.75 o
   2  27  -5   3353.46   3346.70    202.36 o
   2  27  -4   4700.07   4259.12    206.12 o
   2  27  -3    196.48    303.19     59.71 o
   2  27  -2   8140.58   8043.26    275.30 o
   2  27  -1    732.28    788.36     82.23 o
   2  27   0    599.49    506.27     80.62 o
   2  27   1   2280.02   2600.17    297.29 o
   2  27   2   2409.49   2615.18    188.60 o
   2  27   3    868.00    792.29     93.67 o
   2  27   4   3291.80   3651.49    201.11 o
   2  27   5    446.67    352.89     65.61 o
   2  27   6      8.13     50.41     39.87 <
   2  28  -8      3.56     30.21     89.20 <
   2  28  -7    478.62    349.49     69.36 o
   2  28  -6    699.84    650.53     84.74 o
   2  28  -5   2615.65   2455.72    149.99 o
   2  28  -4   7754.69   7546.83    581.53 o
   2  28  -3   2724.95   2879.04    198.25 o
   2  28  -2      1.73    217.38     64.00 o
   2  28  -1    782.38    916.54     90.99 o
   2  28   0    657.13    634.98    119.06 o
   2  28   1    106.74    166.61     79.55 <
   2  28   2   4909.02   5292.04    318.38 o
   2  28   3   1974.90   1925.50    142.84 o
   2  28   4   6694.07   6734.87    274.23 o
   2  28   5   1067.46    949.61    141.76 o
   2  28   6   1743.74   1747.63    406.70 o
   2  29  -7   1218.28   1209.00    183.06 o
   2  29  -6   4016.88   4124.87    375.59 o
   2  29  -5   4854.72   4805.79    211.66 o
   2  29  -4   2009.27   1765.50    127.28 o
   2  29  -3   1700.79   1988.60    148.91 o
   2  29  -2  12278.10  13260.90    427.07 o
   2  29  -1   3896.18   3821.50    184.67 o
   2  29   0     87.29    200.58    124.96 <
   2  29   1    564.05    591.90     91.89 o
   2  29   2    833.26    890.62    118.17 o
   2  29   3    273.89    210.59    114.41 <
   2  29   4      7.89     18.59     41.65 <
   2  29   5    665.71    447.63    126.21 o
   2  29   6      0.85     11.80     53.45 <
   2  30  -7    475.14    469.08     79.01 o
   2  30  -6     31.27     29.68     36.47 <
   2  30  -5     20.22     38.79     36.83 <
   2  30  -4    788.27    679.67     82.41 o
   2  30  -3     52.61    -24.31     43.98 <
   2  30  -2   9965.95  11482.60    353.42 o
   2  30  -1   4749.96   4980.99    213.98 o
   2  30   0  21994.40  24087.80    976.96 o
   2  30   1     15.81     -4.83     35.75 <
   2  30   2   2548.89   2810.57    364.33 o
   2  30   3    111.32    160.35     80.09 <
   2  30   4   1419.34   1446.40    141.05 o
   2  30   5   2317.76   2351.68    274.23 o
   2  30   6    536.35    636.41    132.29 o
   2  31  -7    820.47    710.60    109.94 o
   2  31  -6   2298.28   2214.21    262.61 o
   2  31  -5     12.85    -49.16     53.99 <
   2  31  -4    426.07    448.35     82.41 o
   2  31  -3   1884.72   2127.51    160.89 o
   2  31  -2     92.49    189.14     61.32 o
   2  31  -1     93.37    335.19     53.09 o
   2  31   0    482.68    787.11    111.19 o
   2  31   1    482.28    546.13    100.82 o
   2  31   2   2410.11   2641.46    390.79 o
   2  31   3   1726.90   1754.60    141.58 o
   2  31   4    618.87    614.42    132.29 o
   2  31   5     73.95      8.04     57.56 <
   2  31   6    879.54    859.87    220.60 o
   2  32  -7    339.08    272.80     81.16 o
   2  32  -6   1049.67    930.66    105.29 o
   2  32  -5     73.06     80.27     70.61 <
   2  32  -4     83.21     52.74     50.59 <
   2  32  -3   3635.09   3849.93    215.06 o
   2  32  -2   1248.10   1445.15    133.00 o
   2  32  -1   1905.46   1990.75    183.77 o
   2  32   0    162.19    151.95     65.43 <
   2  32   1   4700.14   5593.98    607.81 o
   2  32   2     61.03     72.94     48.98 <
   2  32   3    443.58    588.14     87.77 o
   2  32   4   1981.46   1931.04    164.47 o
   2  32   5   1395.68   1090.12    245.80 o
   2  32   6   2095.96   2576.39    368.08 o
   2  33  -7    567.46    601.91    127.10 o
   2  33  -6   4652.78   4821.53    579.74 o
   2  33  -5    377.16    197.36     52.20 o
   2  33  -4   5898.86   5794.55    714.35 o
   2  33  -3   3453.57   3649.53    215.24 o
   2  33  -2   1908.37   2080.31    158.21 o
   2  33  -1    334.21    327.86     80.45 o
   2  33   0   2114.64   2190.07    174.65 o
   2  33   1   1016.47   1085.83    128.35 o
   2  33   2    521.14    458.36     92.24 o
   2  33   3     37.83     68.83     43.62 <
   2  33   4    630.74    715.78    122.10 o
   2  33   5    112.73     45.23     38.97 <
   2  34  -6   1406.46   1325.56    127.10 o
   2  34  -5   2625.79   2519.36    324.11 o
   2  34  -4   1312.89   1235.64    181.63 o
   2  34  -3   2282.80   2433.91    179.12 o
   2  34  -2     69.20    148.55     58.81 <
   2  34  -1     18.22     75.98     59.17 <
   2  34   0     28.50     54.70     64.89 <
   2  34   1    887.04    918.68    166.43 o
   2  34   2   1275.17   1473.40    209.51 o
   2  34   3   2750.19   2732.81    180.73 o
   2  34   4   2615.55   2535.63    232.40 o
   2  34   5    599.43    563.12    188.96 <
   2  35  -6   1844.74   1759.07    375.77 o
   2  35  -5    735.30    682.71     93.32 o
   2  35  -4     27.52    -29.50     53.81 <
   2  35  -3   5265.28   5935.06    439.23 o
   2  35  -2    388.69    513.60     89.38 o
   2  35  -1   3553.29   3460.39    255.64 o
   2  35   0   2896.53   3163.46    328.22 o
   2  35   1      6.62     31.46     96.36 <
   2  35   2   1643.52   1753.35    260.82 o
   2  35   3   1140.90   1177.72    158.57 o
   2  35   4    283.76    415.81    202.18 <
   2  35   5    543.91    526.11    335.55 <
   2  36  -6     27.80     64.00     51.31 <
   2  36  -5     34.67     18.06     45.05 <
   2  36  -4    136.86     21.27     75.80 <
   2  36  -3    307.75    311.05     73.29 o
   2  36  -2   3346.32   4171.53    287.46 o
   2  36  -1      8.07     18.06     48.27 <
   2  36   0   7166.60   8349.49   1075.82 o
   2  36   1   1850.67   1765.15    245.45 o
   2  36   2   3225.70   3296.28    251.35 o
   2  36   3    255.85    201.83     69.90 <
   2  36   4    618.73    608.16    317.49 <
   2  37  -5    707.85    712.03    193.07 o
   2  37  -4     80.83     63.64     45.05 <
   2  37  -3   1303.66   1516.48    223.46 o
   2  37  -2      9.66     55.24     49.16 <
   2  37  -1     16.53    276.91     80.98 o
   2  37   0    188.05    215.06    120.67 <
   2  37   1     19.02     26.64     68.47 <
   2  37   2    833.48   1113.00    145.87 o
   2  37   3    963.51   1215.62    247.59 o
   2  37   4   1189.97   1448.37    260.29 o
   2  38  -5      8.19     24.13     48.45 <
   2  38  -4    605.17    634.98    140.51 o
   2  38  -3    498.55    490.36    109.23 o
   2  38  -2   2830.28   3283.23    217.38 o
   2  38  -1   1799.74   2076.74    308.73 o
   2  38   0    140.95    212.38     76.51 <
   2  38   1   2064.65   1753.17    257.07 o
   2  38   3    516.35    693.26    127.46 o
   2  38   4   2772.24   3526.72    400.26 o
   2  39  -5    126.25     95.10     51.31 <
   2  39  -4   1998.11   2072.09    511.63 o
   2  39  -3   2703.15   3123.95    390.61 o
   2  39  -2   1415.79   1801.79    268.33 o
   2  39  -1     36.10     93.85     60.96 <
   2  39   0   1137.57   1229.38    248.31 o
   2  39   1    908.91   1300.53    448.35 <
   2  39   3    148.02     99.04     79.01 <
   2  40  -4    488.04    643.56    135.33 o
   2  40  -3    717.15    884.90    153.38 o
   2  40  -2   1051.53   1317.16    144.44 o
   2  40  -1     24.86     76.33     64.53 <
   2  40   0    557.18    719.00    127.82 o
   2  40   1   2911.58   3904.63    441.20 o
   2  40   3   3426.80   3326.50    368.62 o
   2  41  -4      2.20    -16.63     79.19 <
   2  41  -3   1303.81   1423.52    311.77 o
   2  41  -2      7.06    135.33     80.09 <
   2  41  -1    560.97    724.72    133.36 o
   2  41   0   2730.72   3787.54    297.83 o
   2  41   1     29.50    372.91    158.57 <
   2  42  -3    219.21    292.64    134.97 <
   2  42  -2   3105.72   3618.96    342.34 o
   2  42  -1    185.57    242.05    119.42 <
   2  42   0   3017.46   4414.29    480.53 o
   2  42   1   2887.62   4102.52    472.84 o
   2  43  -2   1004.60   1025.59    161.78 o
   2  43  -1    191.60    312.13     92.60 o
   2  43   0    709.39   1169.31    261.36 o
   3   0 -10    200.88    299.79    141.05 <
   3   0  -8  11216.40  11539.60    660.72 o
   3   0  -6  17317.50  17587.50    456.93 o
   3   0  -4  28933.20  30853.00    636.41 o
   3   0  -2  17958.10  18946.60    319.99 o
   3   0   0    136.34    133.54     29.68 o
   3   0   2    286.47    900.27    114.95 o
   3   0   4  12811.40  13219.80    660.90 o
   3   0   6    205.51     72.40     53.63 <
   3   0   8   5309.29   6229.14    532.90 o
   3   1 -10    163.84    135.15     62.21 <
   3   1  -9   3190.57   3243.19    264.75 o
   3   1  -8   2699.34   2790.91    233.29 o
   3   1  -7   2564.33   2591.05    138.72 o
   3   1  -6   1223.72   1178.79    100.47 o
   3   1  -5   1404.10   1440.50    116.38 o
   3   1  -4    117.74    157.85     51.48 o
   3   1  -3    411.93    421.71     28.60 o
   3   1  -2  19208.30  20511.70    286.74 o
   3   1  -1  16107.50  15963.50    115.31 o
   3   1   0   3922.26   3762.33     79.37 o
   3   1   1  27120.20  25765.20    918.68 o
   3   1   2  18966.60  18086.60    391.86 o
   3   1   3   7481.77   7720.59    457.46 o
   3   1   4   8865.44   8939.24    218.45 o
   3   1   5   9098.83   9352.20    275.66 o
   3   1   6    126.91    111.19     52.92 <
   3   1   7   3738.56   3875.49    272.44 o
   3   1   8      4.89     20.38     64.71 <
   3   2 -10   4767.82   4804.18    342.16 o
   3   2  -9    477.03    660.54    126.39 o
   3   2  -8   8564.96   9145.01    330.54 o
   3   2  -7   1849.33   1833.61    137.83 o
   3   2  -6     43.72     43.08     33.79 <
   3   2  -5  21139.30  21172.80   1229.38 o
   3   2  -4    859.87    940.49     87.60 o
   3   2  -3   6385.03   6967.27    151.06 o
   3   2  -2  44432.90  46159.30    642.13 o
   3   2  -1   3165.75   2960.56     57.92 o
   3   2   0  12979.70  11863.20    222.39 o
   3   2   1   8225.89   8356.46    339.66 o
   3   2   2   1167.25   1536.50     84.91 o
   3   2   3    865.61    917.43     81.70 o
   3   2   4   1102.58   1139.28     83.31 o
   3   2   5   2401.55   2406.92    140.51 o
   3   2   6   1302.68   1344.69    116.74 o
   3   2   7     63.35    120.49     88.85 <
   3   2   8    806.48    726.69    129.07 o
   3   3 -10     19.05     99.22    108.87 <
   3   3  -9    241.68    279.23     90.28 o
   3   3  -8   6016.09   6135.82    269.40 o
   3   3  -7    114.24    150.52     55.78 <
   3   3  -6   4496.27   4512.44    155.35 o
   3   3  -5    517.39    521.46     51.13 o
   3   3  -4  46077.20  49017.90    864.16 o
   3   3  -3     92.98     85.27     16.80 o
   3   3  -2  68956.80  76981.50    799.45 o
   3   3  -1   9511.44  10526.30    146.59 o
   3   3   0  18450.50  17903.90    572.41 o
   3   3   1   5594.09   5275.41    172.33 o
   3   3   2  16714.40  16177.00    358.96 o
   3   3   3   4032.05   3797.19    293.54 o
   3   3   4   7609.10   7145.50    236.15 o
   3   3   5   1696.62   1771.40    120.13 o
   3   3   6   3038.12   3170.08    177.34 o
   3   3   7    648.32    507.70    101.90 o
   3   3   8   3819.81   3384.60    377.73 o
   3   4 -10    175.25    219.35     83.66 <
   3   4  -9    917.04    862.55    140.87 o
   3   4  -8   1111.48   1032.74    113.70 o
   3   4  -7   6918.15   6849.28    264.58 o
   3   4  -6   1910.04   2028.29    105.47 o
   3   4  -5  32597.80  33710.50    658.76 o
   3   4  -4   5447.08   5853.37    218.45 o
   3   4  -3   4919.54   5212.13    162.68 o
   3   4  -2    208.04    237.58     18.23 o
   3   4  -1   4791.74   4361.92    103.15 o
   3   4   0  23112.60  22240.40    907.42 o
   3   4   1  23874.50  22303.70   1052.22 o
   3   4   2   1876.81   1962.86    130.68 o
   3   4   3   1360.86   1401.00     84.20 o
   3   4   4    218.79    318.38     58.28 o
   3   4   5    797.31    793.90     83.84 o
   3   4   6   2248.01   2247.82    148.91 o
   3   4   7     22.35     36.47     49.88 <
   3   4   8     59.48    -47.37     84.38 <
   3   5 -10    229.74    245.80    173.40 <
   3   5  -9    602.42    567.59    192.89 <
   3   5  -8     18.13      7.15     43.62 <
   3   5  -7   2321.50   2354.90    155.88 o
   3   5  -6     12.47     48.62     27.53 <
   3   5  -5      4.26     43.62     28.42 <
   3   5  -4   3473.83   3746.78    116.38 o
   3   5  -3    592.86    723.11     40.58 o
   3   5  -2    139.21    175.55     20.20 o
   3   5  -1  12664.30  11720.00    331.26 o
   3   5   0   3355.05   3090.17    123.17 o
   3   5   1    329.75    274.41     42.73 o
   3   5   2  51585.70  51421.60    781.75 o
   3   5   3   3016.95   3363.86    130.50 o
   3   5   4  23993.00  25005.90    611.20 o
   3   5   5   6716.99   7059.87    321.96 o
   3   5   6     27.87     24.31     33.79 <
   3   5   7   3136.86   3073.90    246.52 o
   3   5   8     68.22     27.17     77.41 <
   3   6 -10    375.55    338.41    104.94 o
   3   6  -9    238.29    254.56     80.09 o
   3   6  -8   7091.78   6958.33    293.71 o
   3   6  -7    859.40    902.95    100.82 o
   3   6  -6   8531.00   8754.40    220.24 o
   3   6  -5   5205.78   5272.55    155.71 o
   3   6  -4  15893.70  16340.40    539.88 o
   3   6  -3    100.14    166.79     23.60 o
   3   6  -2  34530.00  34507.60    505.55 o
   3   6  -1   1866.18   1739.94    103.51 o
   3   6   0   5413.37   5243.42    171.26 o
   3   6   1   2886.12   2546.89    102.25 o
   3   6   2   6213.69   6905.05    369.69 o
   3   6   3   9747.36  10367.80    208.26 o
   3   6   4   8972.39   9616.59    252.06 o
   3   6   5    744.01    835.38     85.63 o
   3   6   6    866.07    887.58     96.36 o
   3   6   7    468.08    443.52    137.29 o
   3   6   8   2112.38   1446.58    320.17 o
   3   7 -10   1910.12   2179.89    237.76 o
   3   7  -9      5.69    -57.21     52.38 <
   3   7  -8   2590.56   2638.96    182.88 o
   3   7  -7   2365.13   2495.59    162.32 o
   3   7  -6    170.50    175.19     34.68 o
   3   7  -5      8.19     47.91     26.99 <
   3   7  -4   3505.97   3537.98    111.91 o
   3   7  -3   2576.03   2586.22     94.93 o
   3   7  -2   3110.11   2719.94     66.68 o
   3   7  -1  45872.30  42229.40   1097.99 o
   3   7   0    118.36    106.54     29.68 o
   3   7   1  29403.90  28413.80    949.25 o
   3   7   2  18151.00  18280.70   1216.15 o
   3   7   3    759.89   1041.50     80.45 o
   3   7   4    763.00    735.63     71.69 o
   3   7   5   8046.78   8597.08    370.23 o
   3   7   6   1683.70   1880.45    234.36 o
   3   7   7   4527.04   4374.25    426.90 o
   3   7   8    405.83    151.06    105.83 <
   3   8 -10   5260.99   5988.69    552.21 o
   3   8  -9      9.27    -46.30     46.84 <
   3   8  -8   6745.44   6901.66    294.79 o
   3   8  -7   1909.89   1994.68    148.20 o
   3   8  -6    284.87    318.20     41.83 o
   3   8  -5   7782.64   7736.68    165.54 o
   3   8  -4   2505.18   2629.31    140.15 o
   3   8  -3    266.84    405.44     43.44 o
   3   8  -2  64273.30  62477.10   1196.67 o
   3   8  -1     91.19    111.55     17.52 o
   3   8   0  16898.70  16707.00    306.58 o
   3   8   1   4753.03   4641.69    215.06 o
   3   8   2     22.34     73.47     30.03 <
   3   8   3    841.40    802.84     92.78 o
   3   8   4   2562.09   2729.95    134.61 o
   3   8   5   1668.38   1694.71    148.20 o
   3   8   6    859.92    890.08    117.27 o
   3   8   7    302.98    145.16    115.84 <
   3   8   8    498.46    387.75    152.67 <
   3   9 -10     72.24     48.98     81.70 <
   3   9  -9     43.15     57.03     46.48 <
   3   9  -8   6050.04   6156.02    280.13 o
   3   9  -7    336.65    364.86     81.70 o
   3   9  -6   2420.03   2547.97    112.80 o
   3   9  -5    113.24    129.25     25.38 o
   3   9  -4  29306.20  29491.20    547.74 o
   3   9  -3   6831.91   7496.59    232.22 o
   3   9  -2  22144.40  22504.80    614.07 o
   3   9  -1  17754.40  16045.90    698.26 o
   3   9   0   3139.04   3390.67    143.01 o
   3   9   1  17806.60  17451.20    760.30 o
   3   9   2   2492.64   1977.34    370.05 o
   3   9   3   3312.55   3213.52    272.62 o
   3   9   4   6369.91   6486.20    345.73 o
   3   9   5    176.22     64.00     41.83 <
   3   9   6   1126.89    989.65    124.78 o
   3   9   7   3437.88   3102.14    368.80 o
   3   9   8   2811.00   2546.71    350.03 o
   3  10 -10    168.63     34.14     59.53 <
   3  10  -9   1483.07   1318.94    175.19 o
   3  10  -8     39.01     50.41     47.91 <
   3  10  -7  11081.90  11251.40    302.65 o
   3  10  -6  10263.80  10552.40    230.07 o
   3  10  -5  35577.10  36684.60    675.92 o
   3  10  -4  12673.60  12667.30    223.46 o
   3  10  -3    596.71   1010.57     95.46 o
   3  10  -2    297.96    385.78     53.09 o
   3  10  -1    960.83    911.00     84.91 o
   3  10   0   1270.60   1204.89     88.31 o
   3  10   1  20980.70  19088.60   1148.04 o
   3  10   2   2409.17   2322.54     89.03 o
   3  10   3   1055.30   1080.47    161.96 o
   3  10   4     68.85    101.72     80.98 <
   3  10   5   4735.78   4870.51    344.13 o
   3  10   6    554.65    348.24    101.18 o
   3  10   7    841.86    853.97    195.57 o
   3  10   8      7.35    -71.86     88.31 <
   3  11 -10    401.42    160.53     87.77 <
   3  11  -9    137.88     92.42     72.22 <
   3  11  -8      8.74     82.59     62.21 <
   3  11  -7      2.88    -70.08     38.61 <
   3  11  -6   1768.23   1716.70     95.28 o
   3  11  -5     53.18     41.83     20.92 <
   3  11  -4   9320.34   9610.16    234.18 o
   3  11  -3     32.51     19.66     24.67 <
   3  11  -2    454.59    541.31     84.20 o
   3  11  -1   1864.17   1593.53    144.26 o
   3  11   0   6481.87   6938.13    209.87 o
   3  11   1    269.64    265.11     39.51 o
   3  11   2  38747.90  36508.20   1356.84 o
   3  11   3   7357.61   6415.05    763.87 o
   3  11   4  36144.40  36155.40   2325.04 o
   3  11   5    401.71    404.73     77.23 o
   3  11   6    796.60    622.47    162.14 o
   3  11   7    174.93      0.36     79.01 <
   3  11   8     56.31    -53.27     98.50 <
   3  12 -10    246.19     86.88     65.96 <
   3  12  -9   3060.18   3088.02    271.37 o
   3  12  -8   2770.69   3048.69    286.21 o
   3  12  -7   9295.61   9358.10    323.03 o
   3  12  -6    819.55    768.16     72.76 o
   3  12  -5  18486.40  18365.50    318.74 o
   3  12  -4   5201.14   5085.21    125.32 o
   3  12  -3    292.87    380.24     54.88 o
   3  12  -2  22833.00  23136.90    976.07 o
   3  12  -1    430.48    395.97     38.26 o
   3  12   0   3145.34   2766.06    138.01 o
   3  12   1   2323.15   1866.51    171.79 o
   3  12   2   4990.64   4812.41    162.68 o
   3  12   3   1746.91   1584.41    112.80 o
   3  12   4   6948.66   6789.21    462.11 o
   3  12   5    943.21    687.18    160.53 o
   3  12   6    466.80    516.82    139.62 o
   3  12   7    334.35    335.90    135.68 <
   3  12   8   1579.21   1328.24    260.11 o
   3  13 -10    296.44    105.83     77.76 <
   3  13  -9     35.43     55.42     67.04 <
   3  13  -8    665.44    651.61    234.72 <
   3  13  -7   2899.06   3083.19    189.31 o
   3  13  -6    483.83    449.78     59.71 o
   3  13  -5     70.74     16.45     28.42 <
   3  13  -4   4588.83   4327.23    115.66 o
   3  13  -3    774.91    623.54     60.24 o
   3  13  -2  18183.00  17536.30    342.88 o
   3  13  -1  16828.70  15108.70    877.03 o
   3  13   0   6963.60   6854.64    170.54 o
   3  13   1  15350.90  13020.30    695.58 o
   3  13   2    396.21    499.30     57.92 o
   3  13   3    523.56    638.20     67.40 o
   3  13   4    269.61    282.99     74.90 o
   3  13   5   3575.61   3447.52    335.37 o
   3  13   6   6099.35   6115.98    478.02 o
   3  13   7   4689.24   4499.03    448.53 o
   3  13   8   1159.39   1188.62    251.88 o
   3  14 -10   5494.14   6079.51    569.37 o
   3  14  -9   1400.01   1635.18    200.93 o
   3  14  -8   6297.50   6418.81    361.82 o
   3  14  -7    233.50    320.53     56.67 o
   3  14  -6    268.46    207.37     39.51 o
   3  14  -5   5101.26   5177.99    174.83 o
   3  14  -4   2553.86   2652.19    106.19 o
   3  14  -3   1877.68   1439.79    148.91 o
   3  14  -2  64292.80  62088.50    653.04 o
   3  14  -1    975.36   1003.24     59.35 o
   3  14   0  28727.60  29549.10    587.61 o
   3  14   1   2110.25   1958.75    126.03 o
   3  14   2    138.33    218.99     39.51 o
   3  14   3    945.64    887.58     77.41 o
   3  14   4    971.60   1051.51    128.35 o
   3  14   5    706.97    428.68    129.43 o
   3  14   6    858.22    648.57    173.40 o
   3  14   7      8.85     81.70     96.36 <
   3  15  -9    408.61    381.49    103.33 o
   3  15  -8   4403.29   4379.79    242.41 o
   3  15  -7    147.76     80.80     37.54 <
   3  15  -6   2123.18   2252.46    128.00 o
   3  15  -5    207.92    291.39     47.55 o
   3  15  -4  15839.80  15640.30    325.00 o
   3  15  -3   2127.10   1889.57    109.76 o
   3  15  -2   5684.10   5357.11    197.00 o
   3  15  -1  27522.20  26313.80    373.98 o
   3  15   0   1972.03   1638.22    113.88 o
   3  15   1   6725.04   6060.38    332.51 o
   3  15   2    858.43    847.71     65.07 o
   3  15   3   3008.20   3041.90    140.33 o
   3  15   4   2753.76   2764.27    202.36 o
   3  15   5   4441.32   3900.16    367.72 o
   3  15   6    148.07    302.83    122.63 <
   3  15   7   4513.99   4182.79    433.33 o
   3  16  -9    229.11    279.23    101.00 <
   3  16  -8   1730.17   1665.75    150.52 o
   3  16  -7   4339.14   4489.38    198.25 o
   3  16  -6  15543.50  16498.00    342.34 o
   3  16  -5   8604.54   8931.38    197.90 o
   3  16  -4  27210.80  26338.50    711.14 o
   3  16  -3    464.11    659.65     55.06 o
   3  16  -2   2727.22   2418.90    217.56 o
   3  16  -1    331.52    381.85     40.22 o
   3  16   0    143.55     94.93     36.83 <
   3  16   1  15491.90  14877.70   1036.13 o
   3  16   2    747.45   1116.22     76.15 o
   3  16   3     95.64     24.67     25.21 <
   3  16   4   2125.04   2453.40    291.21 o
   3  16   5   2756.77   2637.17    211.66 o
   3  16   6    669.83    519.14    151.06 o
   3  16   7      4.39     22.35     70.97 <
   3  17  -9    192.82    203.79     80.45 <
   3  17  -8     35.89    -54.88     46.30 <
   3  17  -7    156.58    148.20     44.33 o
   3  17  -6     68.36      8.58     42.73 <
   3  17  -5   2715.24   2641.10    110.48 o
   3  17  -4   1499.09   1490.02     87.24 o
   3  17  -3   3775.71   3621.64    114.77 o
   3  17  -2    242.94    301.40     47.55 o
   3  17  -1    861.22    785.86     57.74 o
   3  17   0     49.36     26.28     28.96 <
   3  17   1    390.24    478.74     74.19 o
   3  17   2  32662.70  32672.90    733.30 o
   3  17   3  14684.90  14802.60    387.39 o
   3  17   4  12290.70  12571.60    429.58 o
   3  17   5   2318.47   2241.74    161.78 o
   3  17   6    388.49    332.15    139.26 <
   3  17   7     11.61    -43.26     54.35 <
   3  18  -9   1506.42   1390.81    189.67 o
   3  18  -8     11.20    -37.54     47.02 <
   3  18  -7   6037.19   6201.07    231.68 o
   3  18  -6    147.74    136.04     65.79 <
   3  18  -5  10902.40  11166.10    227.21 o
   3  18  -4    214.64    215.59     27.53 o
   3  18  -3  13279.10  13016.90    296.75 o
   3  18  -2    410.36    400.80     47.73 o
   3  18  -1   5462.39   5693.91    171.62 o
   3  18   0  12456.20  13093.30    540.95 o
   3  18   1   1810.67   2051.71    142.12 o
   3  18   2   8239.32   8390.61    253.31 o
   3  18   3    134.01    156.06     60.24 <
   3  18   4   3727.42   3703.34    235.26 o
   3  18   5   1132.18    940.85    107.97 o
   3  18   6   2055.92   1533.64    181.09 o
   3  18   7    122.97    177.87     74.90 <
   3  19  -9     49.79    -21.81     54.88 <
   3  19  -8   1550.01   1357.38    143.37 o
   3  19  -7   2590.97   2635.74    155.88 o
   3  19  -6    375.54    362.36     73.65 o
   3  19  -5      0.91     16.45     25.74 <
   3  19  -4   4667.48   4548.01    141.94 o
   3  19  -3  10336.80  10057.60    264.93 o
   3  19  -2  18906.20  16875.60    911.89 o
   3  19  -1   9301.96   9348.80    199.86 o
   3  19   0  10196.30   9757.28    458.54 o
   3  19   1   4846.04   4971.69    224.71 o
   3  19   2   2452.57   2340.95    145.16 o
   3  19   3      2.06     62.57     31.46 <
   3  19   4   1248.61   1339.50    145.52 o
   3  19   5   1353.56   1189.69    123.17 o
   3  19   6   3227.63   2899.96    245.45 o
   3  19   7    778.93    711.49    137.11 o
   3  20  -9   4090.91   4342.79    423.68 o
   3  20  -8   5522.74   5812.07    292.11 o
   3  20  -7   1217.89   1235.46    108.15 o
   3  20  -6    141.78     88.49     38.43 <
   3  20  -5      0.83    -18.59     35.57 <
   3  20  -4     99.96    307.30     60.96 o
   3  20  -3   8195.72   8110.30    319.10 o
   3  20  -2  15336.10  13037.80    825.37 o
   3  20  -1  10415.50  11058.70    260.11 o
   3  20   0   8209.76   8113.70    609.42 o
   3  20   1    389.92    484.28     73.47 o
   3  20   2     68.30     78.66     38.26 <
   3  20   3     31.77    -26.82     29.50 <
   3  20   4      5.45     50.95     63.46 <
   3  20   5     48.37    -14.30     38.97 <
   3  20   6   1002.28    922.97    143.55 o
   3  20   7    495.51    286.03     86.34 o
   3  21  -9    953.59   1061.16    166.25 o
   3  21  -8   1712.17   1535.97    175.91 o
   3  21  -7    160.25    200.40     50.41 o
   3  21  -6   2871.59   2806.82    152.13 o
   3  21  -5   3518.23   3407.48    159.64 o
   3  21  -4  11695.90  11025.60    438.87 o
   3  21  -3   7053.41   7055.04    235.79 o
   3  21  -2   1276.66   1197.20    140.51 o
   3  21  -1   6237.55   6380.55    176.09 o
   3  21   0   8723.07   8843.07    394.54 o
   3  21   1   3938.42   4011.89    294.25 o
   3  21   2   2264.87   2267.30    144.80 o
   3  21   3   2777.39   2918.55    165.54 o
   3  21   4    471.37    566.87     97.25 o
   3  21   5   7631.62   7628.88    377.91 o
   3  21   6    641.17    528.26    114.59 o
   3  21   7   3502.88   3174.54    276.37 o
   3  22  -9    523.33    513.06    123.53 o
   3  22  -8   6617.46   6412.91    424.39 o
   3  22  -7    561.26    476.23     73.83 o
   3  22  -6  22145.60  22247.90    563.47 o
   3  22  -5    157.92    226.50     61.50 o
   3  22  -4  19027.10  18464.50    368.98 o
   3  22  -3    114.72    107.80     27.89 o
   3  22  -2    247.63    214.34     33.61 o
   3  22  -1     11.39     12.33     30.39 <
   3  22   0     15.49     15.20     90.28 <
   3  22   1   3898.99   3952.00    268.33 o
   3  22   2    340.55    547.74     74.01 o
   3  22   3     85.35     74.01     41.65 <
   3  22   4    111.90    103.33     53.09 <
   3  22   5   1879.03   1853.99    155.53 o
   3  22   6    534.71    319.81    118.34 <
   3  22   7     36.82    -77.58    147.84 <
   3  23  -9     18.89    -94.57    114.41 <
   3  23  -8     61.95     81.88     53.09 <
   3  23  -7     13.80     14.66     50.59 <
   3  23  -6      1.20    -63.64     49.34 <
   3  23  -5    466.40    537.37     68.83 o
   3  23  -4     12.42     64.36     27.53 <
   3  23  -3   5873.51   5340.49    530.58 o
   3  23  -2    192.32    172.87     50.95 o
   3  23  -1     17.17    120.13     41.12 <
   3  23   0     99.19    136.58     46.12 <
   3  23   1   3790.21   4038.53    240.98 o
   3  23   2  10390.30  11080.70    467.83 o
   3  23   3   9067.90   9280.33    483.21 o
   3  23   4   1219.14   1221.34    120.49 o
   3  23   5   3837.52   3586.60    215.06 o
   3  23   6   1032.75    871.85    140.15 o
   3  23   7    976.51    892.23    210.23 o
   3  24  -8    578.95    510.74    119.42 o
   3  24  -7    189.12    328.22     62.03 o
   3  24  -6   1248.39   1160.02    102.97 o
   3  24  -5   4500.04   4632.57    193.96 o
   3  24  -4     12.64     47.55     23.06 <
   3  24  -3   4585.27   4689.60    188.06 o
   3  24  -2    233.79    215.41     49.52 o
   3  24  -1    146.74    304.08     61.50 o
   3  24   0   9685.21  10080.70   1044.89 o
   3  24   1   1186.64   1453.55    133.90 o
   3  24   2   2848.79   2773.21    216.49 o
   3  24   3    181.41    138.19     49.52 <
   3  24   4   5225.67   5257.18    328.22 o
   3  24   5    479.04    271.90     92.42 <
   3  24   6   1814.82   1843.09    204.33 o
   3  25  -8    646.34    625.15    162.50 o
   3  25  -7   1528.95   1506.11    126.75 o
   3  25  -6    262.51    212.73     49.34 o
   3  25  -5    161.96    110.48     38.61 <
   3  25  -4     78.79     74.55     31.64 <
   3  25  -3   1968.47   2021.32    116.74 o
   3  25  -2  11071.50  11288.20    327.86 o
   3  25  -1    684.54    700.41     88.85 o
   3  25   0   8897.10   9063.49    965.52 o
   3  25   1     36.59    225.60     56.31 o
   3  25   2    697.70    857.01    112.62 o
   3  25   3     11.48     23.06     42.73 <
   3  25   4    732.68    742.24     96.89 o
   3  25   5     96.74     89.20     48.98 <
   3  25   6   1986.69   1760.68    205.23 o
   3  26  -8   2325.09   2173.99    190.74 o
   3  26  -7   2176.54   2294.30    241.69 o
   3  26  -6    318.27    311.41     59.71 o
   3  26  -5   1116.40   1048.29     97.61 o
   3  26  -4   2407.92   2404.77    133.36 o
   3  26  -3   8041.81   7898.11    286.39 o
   3  26  -2   2571.04   2456.08    158.21 o
   3  26  -1   5278.63   5903.24    248.84 o
   3  26   0   3113.42   2974.15    598.51 o
   3  26   1   2086.75   2131.44    214.34 o
   3  26   2    178.71    189.49     74.72 <
   3  26   3     45.18     81.52     39.51 <
   3  26   4      2.97     -1.43     50.59 <
   3  26   5     24.57    -20.02     33.97 <
   3  26   6    736.21    694.33    133.18 o
   3  27  -8    470.75    458.18    101.00 o
   3  27  -7      8.14      1.97     38.97 <
   3  27  -6   1894.59   1870.98    134.97 o
   3  27  -5    531.15    464.44     74.72 o
   3  27  -4    542.71    554.89     63.64 o
   3  27  -3   3384.69   3154.88    175.91 o
   3  27  -2    525.22    446.74    129.61 o
   3  27  -1   4363.26   4586.80    224.35 o
   3  27   0   3703.16   4277.89    378.81 o
   3  27   1   1871.13   1856.32    241.69 o
   3  27   2   7404.64   7427.77    348.06 o
   3  27   3    338.88    303.90     59.35 o
   3  27   4   1452.65   1494.49    137.83 o
   3  27   5   3127.44   2690.26    198.97 o
   3  27   6   1949.45   1584.77    385.06 o
   3  28  -8   2467.10   2604.10    210.59 o
   3  28  -7   1476.69   1344.33    169.83 o
   3  28  -6   6738.05   6721.28    346.09 o
   3  28  -5      3.92     36.11     65.25 <
   3  28  -4   8187.59   7861.99    424.04 o
   3  28  -3   1942.97   2027.75    161.78 o
   3  28  -2   1495.07   1357.38    207.19 o
   3  28  -1    226.74    248.84     75.80 o
   3  28   0    143.49    127.46     43.08 <
   3  28   1    442.08    481.96     83.48 o
   3  28   2     50.27     84.91     79.37 <
   3  28   3    993.94   1049.72    138.01 o
   3  28   4   1398.06   1335.21    138.37 o
   3  28   5   1055.17    763.87    124.96 o
   3  28   6      3.51    -36.47     46.48 <
   3  29  -8    170.02      4.29     52.38 <
   3  29  -7     84.90     99.22     82.95 <
   3  29  -6      3.99    -33.79     42.19 <
   3  29  -5    956.42    870.24     97.25 o
   3  29  -4   1387.12   1125.70     99.22 o
   3  29  -3    456.49    384.17     58.64 o
   3  29  -2   1082.53    899.56    175.91 o
   3  29  -1    806.92    808.03    111.91 o
   3  29   0    114.14    114.77     53.09 <
   3  29   1   7436.76   7590.27    774.42 o
   3  29   2   5061.43   5359.08    540.41 o
   3  29   3   8372.16   8962.48    808.74 o
   3  29   4    416.94    489.11     84.38 o
   3  29   5   1792.21   1490.38    249.74 o
   3  29   6    995.57    606.73    167.86 o
   3  30  -7    546.16    389.18     97.61 o
   3  30  -6    813.46    855.94     97.07 o
   3  30  -5   3895.51   3735.69    341.98 o
   3  30  -4   3388.67   3147.55    277.09 o
   3  30  -3   1945.72   1748.34    118.52 o
   3  30  -2   3507.03   3654.89    350.92 o
   3  30  -1   1030.22   1021.47    178.59 o
   3  30   0   7535.71   8665.37    528.97 o
   3  30   1    135.33    128.53     51.31 <
   3  30   2    650.83    700.77    110.66 o
   3  30   3    145.20    247.06     69.18 o
   3  30   4   1605.77   1747.81    153.02 o
   3  30   5     70.56     26.46     39.87 <
   3  31  -7    806.48    884.18    107.44 o
   3  31  -6      4.85     48.62     35.22 <
   3  31  -5    527.76    445.85    148.73 <
   3  31  -4   4128.60   3895.87    287.10 o
   3  31  -3   2068.95   2072.45    132.11 o
   3  31  -2   5869.94   6440.08    328.57 o
   3  31  -1      4.37     40.76     68.47 <
   3  31   0    225.37    282.81    127.64 <
   3  31   1    181.49    293.18     74.01 o
   3  31   2   1455.71   1559.38    182.16 o
   3  31   3   3370.53   3385.31    361.11 o
   3  31   4    976.02    952.29    115.66 o
   3  31   5    231.54    310.52     78.30 o
   3  32  -7   1969.76   1745.84    346.63 o
   3  32  -6   4455.59   4518.69    415.63 o
   3  32  -5    112.36    105.65     40.58 <
   3  32  -4   1968.26   2052.07    156.42 o
   3  32  -3   2158.67   2135.73    234.72 o
   3  32  -2   1143.21   1386.34    158.39 o
   3  32  -1   3924.95   3674.73    355.21 o
   3  32   0    544.90    487.86    134.07 o
   3  32   1   1352.64   1369.89    235.79 o
   3  32   2     25.46     25.21     95.64 <
   3  32   3    546.98    536.48     86.52 o
   3  32   4      1.56    -77.94     50.95 <
   3  32   5    380.14    313.20     92.42 o
   3  33  -7     67.90     14.30     55.95 <
   3  33  -6    705.25    685.93    124.06 o
   3  33  -5     45.13     27.35     77.05 <
   3  33  -4     53.80     47.37     41.83 <
   3  33  -3     32.82    -62.39     39.69 <
   3  33  -2   1269.90   1228.31    151.59 o
   3  33  -1   1199.14   1216.87    212.73 o
   3  33   0   7820.25   8592.44    539.16 o
   3  33   1      2.84     25.92     57.56 <
   3  33   2   7075.87   7924.74   1332.35 o
   3  33   3    977.57    936.02    110.48 o
   3  33   4   4314.48   4402.85    625.68 o
   3  33   5      0.47    168.04    260.64 <
   3  34  -6    785.09    703.98     97.43 o
   3  34  -5   2340.61   2243.35    335.72 o
   3  34  -4   3554.61   3529.58    480.35 o
   3  34  -3   5940.19   6194.10    682.53 o
   3  34  -2    281.42    314.27     85.81 o
   3  34  -1    574.71    516.82    145.52 o
   3  34   0     80.40    261.54    111.37 <
   3  34   1    421.69    351.81    114.41 o
   3  34   2     25.89     10.90     46.48 <
   3  34   3     75.87     32.00     45.94 <
   3  34   4    964.28    961.05    118.70 o
   3  35  -6     51.61     43.62     49.70 <
   3  35  -5     53.75    -55.95     47.02 <
   3  35  -4     22.52     71.51     45.76 <
   3  35  -3      5.70    -39.69     42.01 <
   3  35  -2   2555.81   2770.17    231.68 o
   3  35  -1    595.65    385.60    125.32 o
   3  35   0   4697.52   4619.16    411.34 o
   3  35   1   3319.95   3383.17    357.36 o
   3  35   2     14.83     89.38     48.27 <
   3  35   3   3041.85   3455.57    434.94 o
   3  35   4     23.78     29.50     72.76 <
   3  36  -6    997.17    684.14    203.08 o
   3  36  -5    305.04    235.62     75.62 o
   3  36  -4    493.51    571.88    102.61 o
   3  36  -3    572.51    597.08    113.52 o
   3  36  -2   1691.19   1825.57    202.72 o
   3  36  -1   1771.00   1917.10    198.43 o
   3  36   0   4234.71   4602.36    413.13 o
   3  36   1     11.47     23.42     86.88 <
   3  36   2    950.47    987.33    194.50 o
   3  36   3      9.27     54.35     57.92 <
   3  36   4    596.43    645.17    144.26 o
   3  37  -5    383.96    330.72    159.10 <
   3  37  -4   1597.00   1987.89    218.27 o
   3  37  -3   3018.53   3481.49    400.80 o
   3  37  -2   1437.04   1490.56    181.45 o
   3  37  -1   1657.58   1697.57    239.73 o
   3  37   0    196.40    284.60    126.75 <
   3  37   1    500.01    512.70    146.59 o
   3  37   2    243.06    336.44    125.67 <
   3  37   3   1190.18   1150.54    222.74 o
   3  38  -5    212.25    221.13    114.59 <
   3  38  -4   1491.07   1669.33    255.82 o
   3  38  -3     29.24    -94.75     76.33 <
   3  38  -2     79.71    123.71     58.81 <
   3  38  -1    747.52    903.13    171.62 o
   3  38   0     21.21   -109.94    112.44 <
   3  38   1   1414.64   1437.11    239.19 o
   3  38   2   1633.35   1748.34    270.47 o
   3  38   3     28.94      3.75     61.50 <
   3  39  -5   1470.40   1690.06    214.88 o
   3  39  -4    274.77    359.32     84.91 o
   3  39  -3    343.91    368.44    165.36 <
   3  39  -2      7.91    -33.43     55.95 <
   3  39  -1    780.75    879.18    146.77 o
   3  39   0   3014.93   3198.14    362.72 o
   3  39   1     28.11    170.19    116.02 <
   3  39   2   3095.64   2956.45    350.74 o
   3  39   3   1199.37   1147.68    225.78 o
   3  40  -4     97.09    -27.71     57.56 <
   3  40  -3   3335.38   3951.11    302.47 o
   3  40  -2    441.54    485.53    109.40 o
   3  40  -1    591.27    818.75    213.09 o
   3  40   0    915.47   1114.25    225.25 o
   3  40   1    250.29    218.99    109.58 <
   3  41  -4     12.15     42.55     70.61 <
   3  41  -3     10.57    107.97    153.56 <
   3  41  -2   2367.28   2681.15    282.81 o
   3  41  -1    101.76     72.22     63.28 <
   3  41   0   3926.36   4768.97    930.84 o
   3  41   1    165.45     62.93     65.07 <
   3  42  -3    470.30    633.19    123.71 o
   3  42  -2    545.54    726.69    149.63 o
   3  42  -1   2631.61   2862.42    435.83 o
   3  42   0   1020.98   1417.62    192.71 o
   3  43  -2     64.33    141.76     79.91 <
   3  43  -1    283.85    476.59    142.30 o
   3  43   0    782.68    558.29    170.19 o
   4   0 -10     17.51   -186.10    125.14 <
   4   0  -8   1123.11   1192.73    148.55 o
   4   0  -6   9502.85   9915.67    341.98 o
   4   0  -4   2756.49   3060.67    135.51 o
   4   0  -2  46926.20  48499.10   1086.01 o
   4   0   0   4348.53   3851.54    217.56 o
   4   0   2  15081.90  14405.40    442.09 o
   4   0   4  20516.30  21538.00    702.55 o
   4   0   6    532.51    463.18    132.82 o
   4   0   8     84.09     72.04     75.62 <
   4   1 -10     99.43    250.99     92.96 <
   4   1  -9   3811.14   4151.86    323.93 o
   4   1  -8  11055.70  11760.40    315.88 o
   4   1  -7   3158.92   3170.08    151.24 o
   4   1  -6   7874.84   8241.70    249.38 o
   4   1  -5  16313.00  16061.30    363.08 o
   4   1  -4   4118.21   4259.48    145.16 o
   4   1  -3   8547.23   8728.12    235.26 o
   4   1  -2    207.60    268.51     25.92 o
   4   1  -1   2020.82   2544.75     57.74 o
   4   1   0   6116.10   5745.93    174.83 o
   4   1   1   9768.36   8557.76    564.01 o
   4   1   2   2248.87   2200.62    173.05 o
   4   1   3   3802.43   3768.77    184.13 o
   4   1   4    140.96    293.18     63.64 o
   4   1   5   1620.11   1481.62    145.87 o
   4   1   6    729.86    529.51     92.42 o
   4   1   7    629.63    555.25    103.15 o
   4   1   8    554.85    169.11    116.74 <
   4   2 -10   1257.70   1412.08    191.10 o
   4   2  -9   1236.53   1263.88    170.37 o
   4   2  -8    817.82    767.09    100.29 o
   4   2  -7   3184.07   3222.45    200.58 o
   4   2  -6   1164.45   1349.87    103.33 o
   4   2  -5     26.07     63.64     32.36 <
   4   2  -4  16664.40  17064.90    794.62 o
   4   2  -3   1921.57   2036.69     82.41 o
   4   2  -2   3453.46   4354.59    119.77 o
   4   2  -1   4537.83   4339.93     86.70 o
   4   2   0    191.51    162.86     33.43 o
   4   2   1  17276.90  16930.50    540.95 o
   4   2   2    445.65    484.46     52.20 o
   4   2   3    364.18    353.96     60.78 o
   4   2   4  12829.40  13266.10    389.00 o
   4   2   5    865.06   1012.00    121.38 o
   4   2   6   3387.86   3711.02    253.67 o
   4   2   7   6124.63   6478.34    359.32 o
   4   2   8     21.92    -12.87     46.30 <
   4   3 -10    626.50    779.78    145.16 o
   4   3  -9     54.34     57.56     46.30 <
   4   3  -8   3805.88   3918.22    262.97 o
   4   3  -7    568.53    641.95     79.37 o
   4   3  -6   4108.21   4242.14    179.48 o
   4   3  -5    591.68    457.82     56.13 o
   4   3  -4  16123.50  16183.20    254.21 o
   4   3  -3    517.48    490.36     46.48 o
   4   3  -2  54714.40  54355.50    853.08 o
   4   3  -1    848.75    937.63     39.51 o
   4   3   0  16412.60  15746.50    326.43 o
   4   3   1    399.49    591.18    119.42 o
   4   3   2   8015.25   8083.31    237.04 o
   4   3   3    188.79    234.90     52.56 o
   4   3   4    837.37   1242.25    125.85 o
   4   3   5     79.63    208.98     64.00 o
   4   3   6   3440.16   3633.26    249.38 o
   4   3   7     59.52    168.22     82.23 <
   4   3   8     66.29     69.72     87.06 <
   4   4 -10   2926.85   3050.12    277.27 o
   4   4  -9   2771.00   2821.84    200.22 o
   4   4  -8    328.75    358.79     73.83 o
   4   4  -7    894.38    832.70    118.88 o
   4   4  -6   4994.06   5162.61    199.50 o
   4   4  -5   1101.68   1051.51     75.26 o
   4   4  -4   8570.66   8560.97    192.35 o
   4   4  -3   1407.90   1551.88     64.00 o
   4   4  -2   1138.98   1286.76     46.30 o
   4   4  -1   3679.51   3662.04     70.08 o
   4   4   0  13583.10  12965.80    414.02 o
   4   4   1  20514.90  19216.20    356.64 o
   4   4   2   1011.11   1077.25     74.90 o
   4   4   3   3291.13   3521.53    180.91 o
   4   4   4  15981.90  16462.70    555.43 o
   4   4   5   4089.53   4131.48    243.84 o
   4   4   6   1377.02   1339.50    153.56 o
   4   4   7   7717.47   8291.04    410.81 o
   4   4   8    228.62      4.83     79.91 <
   4   5 -10   1450.94   1505.75    200.76 o
   4   5  -9   2467.94   2400.30    185.02 o
   4   5  -8  16119.00  16801.20    542.02 o
   4   5  -7   1506.38   1457.84    154.63 o
   4   5  -6  15856.40  16634.80    358.07 o
   4   5  -5  12989.80  13654.40    261.00 o
   4   5  -4   3354.86   3913.21    139.08 o
   4   5  -3   7584.87   7905.61    165.36 o
   4   5  -2   1023.38    958.19     40.76 o
   4   5  -1   1088.99   1103.53     43.44 o
   4   5   0  14604.90  13217.70    531.30 o
   4   5   1   1394.79   1165.02    108.87 o
   4   5   2    807.90   1185.40    107.44 o
   4   5   3   3318.89   3419.28    133.00 o
   4   5   4   1855.11   1692.39    107.80 o
   4   5   5    173.71    154.28     38.97 o
   4   5   6    849.14    763.69    166.43 o
   4   5   7    892.14    915.11    138.37 o
   4   6 -10    212.36    290.32     95.64 o
   4   6  -9   1266.26   1166.10    131.39 o
   4   6  -8   1286.22   1167.88    145.87 o
   4   6  -7    767.62    724.72    111.91 o
   4   6  -6  11556.30  12208.20    328.57 o
   4   6  -5    111.48     91.71     30.93 <
   4   6  -4    374.62    376.30     41.65 o
   4   6  -3    224.96    234.90     23.60 o
   4   6  -2  29191.10  28272.70    647.14 o
   4   6  -1    324.15    325.18     35.22 o
   4   6   0  27530.20  27915.00   1545.98 o
   4   6   1  11152.90  11608.10    381.85 o
   4   6   2  19385.50  18159.30    825.90 o
   4   6   3   5077.11   5309.02    176.80 o
   4   6   4   6190.45   6345.87    275.66 o
   4   6   5   3191.27   3061.56    208.98 o
   4   6   6    745.64    624.43    133.72 o
   4   6   7    899.32    729.55    186.27 o
   4   7 -10    636.85    670.02    107.62 o
   4   7  -9   2189.76   2201.34    181.45 o
   4   7  -8    259.46    310.52     88.85 o
   4   7  -7   1656.49   1621.06    158.92 o
   4   7  -6    187.08    211.84     54.88 o
   4   7  -5  22641.70  22913.50    417.60 o
   4   7  -4   1949.02   1926.57     85.99 o
   4   7  -3  48896.00  49494.30   1227.41 o
   4   7  -2   3781.49   3637.37     89.38 o
   4   7  -1     50.97    731.16     86.88 o
   4   7   0    227.09    198.07     47.91 o
   4   7   1  22050.40  22382.90    347.52 o
   4   7   2   5825.37   5866.78    223.64 o
   4   7   3  11252.70  11438.60    258.32 o
   4   7   4   1028.33   1100.85    126.03 o
   4   7   5    196.11    205.23     62.57 o
   4   7   6      9.42     -7.15     39.87 <
   4   7   7    197.76     77.76     63.28 <
   4   8 -10   1082.56   1166.81    143.55 o
   4   8  -9   1297.73   1256.20    164.29 o
   4   8  -8   1402.78   1256.37    155.88 o
   4   8  -7    673.43    681.46     89.56 o
   4   8  -6   2639.36   2670.42    134.43 o
   4   8  -5    548.40    587.61     44.69 o
   4   8  -4   4803.30   4812.41    124.78 o
   4   8  -3   1379.53   1185.23    153.38 o
   4   8  -2   9941.85  10031.30    325.00 o
   4   8  -1   1107.33    912.61     72.58 o
   4   8   0   1709.41   1309.47    505.55 <
   4   8   1   6400.85   5950.26    181.81 o
   4   8   2   1898.20   1945.34    114.77 o
   4   8   3    544.41    554.71     60.60 o
   4   8   4  22775.60  23928.50    881.50 o
   4   8   5   2007.16   1869.72    329.11 o
   4   8   6   7317.77   7142.64    527.90 o
   4   8   7    625.42    743.31    189.14 o
   4   9 -10    128.47    183.77     65.96 <
   4   9  -9    958.41    954.79    149.45 o
   4   9  -8    509.86    474.27     82.95 o
   4   9  -7   1079.65   1114.25     98.32 o
   4   9  -6   2995.91   3123.77    147.12 o
   4   9  -5   8017.20   8264.93    197.72 o
   4   9  -4   4256.03   4750.02    244.37 o
   4   9  -3  14805.60  15444.40    271.01 o
   4   9  -2  27383.20  23599.20    502.33 o
   4   9  -1   9507.82   9098.53    451.03 o
   4   9   0  10888.10   8274.59   1780.52 o
   4   9   1      7.62     73.83     46.30 <
   4   9   2  10387.90  10105.00    249.74 o
   4   9   3    169.42    211.30     43.44 o
   4   9   4     18.40     36.29     52.02 <
   4   9   5     99.63     98.32     69.00 <
   4   9   6   1761.90   1825.57    269.76 o
   4   9   7    126.89    166.79     82.23 <
   4  10 -10    496.74    530.22    122.81 o
   4  10  -9   4451.51   4634.71    316.06 o
   4  10  -8    367.61    351.64     72.94 o
   4  10  -7   2296.82   2280.53    116.56 o
   4  10  -6   2574.47   2461.44    132.11 o
   4  10  -5   8547.98   8824.30    202.36 o
   4  10  -4   4369.66   4418.05    332.86 o
   4  10  -3   1392.56   1414.76    108.33 o
   4  10  -2   3344.34   2956.99    211.12 o
   4  10  -1    636.22   1106.39     81.52 o
   4  10   0  19573.20  18839.70    587.07 o
   4  10   1  16803.30  15822.30    398.65 o
   4  10   2   3156.18   3209.76    193.96 o
   4  10   3   7398.91   7658.56    268.69 o
   4  10   4    144.27    108.69     54.17 <
   4  10   5   2700.75   2726.20    300.51 o
   4  10   6     77.09     13.94     71.33 <
   4  10   7   2550.36   2301.09    329.47 o
   4  11 -10   1364.90   1649.48    211.48 o
   4  11  -9    237.71    278.16     99.22 <
   4  11  -8  23989.90  25463.00    573.13 o
   4  11  -7    794.15    770.66     70.08 o
   4  11  -6  13441.30  14336.60    271.37 o
   4  11  -5   3058.85   3183.30    116.38 o
   4  11  -4    284.93    335.55     75.26 o
   4  11  -3   2244.21   2290.72    135.68 o
   4  11  -2    865.86    711.49     68.83 o
   4  11  -1   2253.35   1922.82     73.29 o
   4  11   0  32841.70  31079.50    764.05 o
   4  11   1   2127.08   2507.39    162.32 o
   4  11   2  12668.90  13863.70    456.57 o
   4  11   3   1290.24   1387.23    143.19 o
   4  11   4    318.34    325.54     72.22 o
   4  11   5    473.37    291.57     94.21 o
   4  11   6    503.82    366.29    126.75 <
   4  11   7     13.43    -31.64    103.15 <
   4  12 -10    571.11    702.38    189.49 o
   4  12  -9    800.97    907.24    146.59 o
   4  12  -8    668.92    681.28    125.67 o
   4  12  -7      9.13      6.26     31.82 <
   4  12  -6  15058.50  15035.90    280.84 o
   4  12  -5    772.74    731.16     62.75 o
   4  12  -4    851.21    932.27     98.86 o
   4  12  -3   1777.26   2094.61    130.14 o
   4  12  -2  27014.00  25575.80   1435.86 o
   4  12  -1   3097.99   2881.55    162.32 o
   4  12   0  15003.90  15752.10    552.21 o
   4  12   1   9683.14   9617.67    319.28 o
   4  12   2    868.72    819.11    174.83 o
   4  12   3   5544.38   5864.63    285.85 o
   4  12   4     94.19    146.95     47.37 o
   4  12   5   3175.65   2862.06    318.38 o
   4  12   6    431.27    305.87    124.06 <
   4  12   7   1360.92   1211.15    239.90 o
   4  13 -10    335.17    468.01    174.48 <
   4  13  -9   1023.23    889.01    195.21 o
   4  13  -8     27.75     90.28     48.27 <
   4  13  -7   1758.04   1798.22    118.52 o
   4  13  -6    385.11    362.72     67.22 o
   4  13  -5  19124.50  19216.60    432.97 o
   4  13  -4  20478.90  21960.60    741.88 o
   4  13  -3  15855.20  15481.60    354.14 o
   4  13  -2  23075.30  21353.90   1046.14 o
   4  13  -1      4.78    340.73     80.45 o
   4  13   0   3711.32   3615.03    271.73 o
   4  13   1    659.09    633.01     86.34 o
   4  13   2     20.66     21.81     23.95 <
   4  13   3   2157.55   2184.35    175.91 o
   4  13   4     59.43    188.78     70.43 <
   4  13   5    129.34    135.33     89.38 <
   4  13   6      6.77   -221.49    131.39 <
   4  13   7    538.39    626.40    173.94 o
   4  14 -10    849.91    676.10    146.41 o
   4  14  -9     42.09     61.50     70.97 <
   4  14  -8    193.99    128.53     52.38 <
   4  14  -7    859.29    850.93     83.84 o
   4  14  -6      6.59     -5.01     28.07 <
   4  14  -5     40.33     63.28     35.40 <
   4  14  -4   3545.34   3726.22    218.45 o
   4  14  -3   4453.29   4192.80    189.67 o
   4  14  -2  10731.00  10683.80    526.29 o
   4  14  -1    104.52    135.68     67.93 <
   4  14   0     52.53    -32.18     57.03 <
   4  14   1   1066.75    876.14    104.04 o
   4  14   2   4976.93   5338.52    283.88 o
   4  14   3    577.64    647.85    103.15 o
   4  14   4  16517.40  17023.60    526.47 o
   4  14   5   2495.19   2056.54    192.89 o
   4  14   6   5250.02   4999.93    457.46 o
   4  14   7    304.94    358.96    141.05 <
   4  15 -10     55.85    -31.64     95.10 <
   4  15  -9    626.45    535.41    115.31 o
   4  15  -8    672.46    627.83     96.36 o
   4  15  -7   1013.78    908.14     85.99 o
   4  15  -6    280.04    269.76     50.41 o
   4  15  -5  18314.80  17978.80    440.66 o
   4  15  -4     11.77    160.18     66.32 <
   4  15  -3  16638.80  16189.70    375.05 o
   4  15  -2  12337.60  10917.50    281.56 o
   4  15  -1   1331.49   1240.64     96.53 o
   4  15   0   6049.77   5425.94    340.02 o
   4  15   1   2443.55   2352.22    167.33 o
   4  15   2   3974.26   3910.53    162.86 o
   4  15   3   2591.57   2463.77    196.29 o
   4  15   4   3854.52   4105.38    261.89 o
   4  15   5     43.62    134.25     63.64 <
   4  15   6    607.06    618.00    127.10 o
   4  15   7     26.43   -118.52    106.90 <
   4  16  -9   4554.49   4418.41    326.61 o
   4  16  -8    166.08    178.05     54.88 o
   4  16  -7    559.39    524.86     70.08 o
   4  16  -6    605.45    616.92     69.90 o
   4  16  -5   6363.00   6102.75    225.43 o
   4  16  -4    761.69    664.84     97.96 o
   4  16  -3    122.94    109.40     57.92 <
   4  16  -2   4540.71   4050.50    177.69 o
   4  16  -1      6.74    235.08     56.49 o
   4  16   0  22411.70  22370.20    703.98 o
   4  16   1  11567.30   9209.00   2040.80 o
   4  16   2   9330.19   9459.46    280.13 o
   4  16   3    120.82    281.02     94.21 <
   4  16   4    739.15    647.14    110.12 o
   4  16   5    620.19    623.90    115.31 o
   4  16   6     14.57    -37.72     71.33 <
   4  16   7   1382.61   1247.08    176.80 o
   4  17  -9   1495.01   1657.17    205.05 o
   4  17  -8  16006.40  16719.00    762.26 o
   4  17  -7   8347.22   8646.07    267.79 o
   4  17  -6   9814.89  10170.80    273.51 o
   4  17  -5    162.36    134.25     37.54 o
   4  17  -4     49.85    151.24     61.67 <
   4  17  -3     38.13    -51.31    121.20 <
   4  17  -2   4610.31   4293.63    389.53 o
   4  17  -1   3611.58   3440.55    165.90 o
   4  17   0  16598.40  16750.10    619.43 o
   4  17   1   2447.16   1912.63    439.23 o
   4  17   2   3380.34   3682.60    226.14 o
   4  17   3     82.13    139.08     61.32 <
   4  17   4   3139.72   3170.97    233.11 o
   4  17   5    387.31    310.70    130.86 <
   4  17   6    118.33     87.77     46.48 <
   4  17   7     13.00    -58.46    154.99 <
   4  18  -9    372.37    267.79     75.08 o
   4  18  -8    185.51     60.07     73.83 <
   4  18  -7     10.81    -34.86     36.11 <
   4  18  -6   8746.32   9182.19    263.50 o
   4  18  -5     83.37    -17.70     32.71 <
   4  18  -4    340.94    301.22     74.01 o
   4  18  -3      0.24    -14.12     28.42 <
   4  18  -2   8491.80   7264.38    680.57 o
   4  18  -1  12861.50  12921.30    562.76 o
   4  18   0    583.99    656.43    126.75 o
   4  18   1  17765.20  14706.10   3080.87 o
   4  18   2   1104.20   1103.53    125.14 o
   4  18   3   2554.95   2615.54    203.26 o
   4  18   4    191.36     81.70     52.56 <
   4  18   5   2286.66   2179.53    171.08 o
   4  18   6    865.52    714.89    168.93 o
   4  18   7   3030.90   2793.95    265.29 o
   4  19  -9     62.88     85.99     70.97 <
   4  19  -8      8.06     29.14     43.44 <
   4  19  -7    226.03    259.03     60.07 o
   4  19  -6   5201.96   5457.58    207.19 o
   4  19  -5   7034.68   7212.00    224.35 o
   4  19  -4  26556.00  27196.50    473.55 o
   4  19  -3   2346.95   2070.84    126.39 o
   4  19  -2  27902.40  23190.60   1336.82 o
   4  19  -1   5564.53   4862.46    680.92 o
   4  19   0    457.03    448.17    116.02 o
   4  19   1   1739.59   1417.98    339.30 o
   4  19   2    231.43    274.94     69.54 o
   4  19   3   3252.18   3278.59    230.61 o
   4  19   4     85.60    153.92     66.50 <
   4  19   5     74.31     15.20     44.69 <
   4  19   6    139.80    -33.25     69.72 <
   4  19   7    454.35    586.53    190.74 o
   4  20  -9     19.34   -100.65     58.99 <
   4  20  -8    528.29    482.49     92.42 o
   4  20  -7     10.52    -51.48     33.79 <
   4  20  -6    401.70    372.91     61.32 o
   4  20  -5    956.75    835.91     80.80 o
   4  20  -4   7326.45   7099.20    207.55 o
   4  20  -3   4900.73   4531.56    216.13 o
   4  20  -2   1690.37   1649.30    102.25 o
   4  20  -1   4132.23   3785.57    413.49 o
   4  20   0   3521.06   3466.29    293.18 o
   4  20   1     73.51    130.14     46.84 <
   4  20   2   1420.74   1221.52    134.25 o
   4  20   3   4290.79   4296.49    261.36 o
   4  20   4   8931.81   9259.06    406.34 o
   4  20   5   2377.10   2182.57    173.23 o
   4  20   6   1366.35   1259.41    173.40 o
   4  21  -9   1713.55   1630.53    418.32 o
   4  21  -8     53.02     96.36     86.17 <
   4  21  -7   1553.33   1490.38    119.95 o
   4  21  -6   3862.30   3758.58    176.80 o
   4  21  -5   4593.44   4591.99    184.85 o
   4  21  -4   1424.28   1443.19     97.25 o
   4  21  -3   2876.45   2923.91    312.84 o
   4  21  -2   2862.29   2632.17    153.20 o
   4  21  -1   4747.63   4287.73    409.73 o
   4  21   0    210.39    209.51     82.59 <
   4  21   1   5457.39   5353.36    390.25 o
   4  21   2   8725.23   9047.22    366.47 o
   4  21   3   1378.40   1179.68    145.16 o
   4  21   4    719.52    611.74    111.55 o
   4  21   5    111.70     18.23     73.83 <
   4  21   6   1085.94   1035.42    161.25 o
   4  22  -9    655.54    493.22    220.96 <
   4  22  -8    153.54     28.60     55.42 <
   4  22  -7    421.77    388.64     71.51 o
   4  22  -6   2481.32   2279.10    138.90 o
   4  22  -5     67.52      0.36     33.43 <
   4  22  -4     46.89     37.90     32.18 <
   4  22  -3   1502.81   1385.80    129.79 o
   4  22  -2    493.73    470.52     51.48 o
   4  22  -1     19.43     26.46     34.68 <
   4  22   0   9078.78  10260.90    683.07 o
   4  22   1   1302.07   1140.89    188.06 o
   4  22   2   6818.98   7180.53    328.04 o
   4  22   3     33.31    -26.82     57.38 <
   4  22   4   2651.24   2518.83    269.94 o
   4  22   5    200.50    131.93     54.35 <
   4  22   6    400.61    333.94    141.76 <
   4  23  -9   2438.74   2383.50    244.73 o
   4  23  -8   5680.46   5533.20    527.18 o
   4  23  -7   3562.34   3922.86    195.21 o
   4  23  -6   4748.27   4542.47    198.43 o
   4  23  -5   1439.59   1444.80    109.58 o
   4  23  -4     28.53     56.67     33.07 <
   4  23  -3   1289.73   1283.19    199.15 o
   4  23  -2   2651.29   2474.31    172.69 o
   4  23  -1   7057.02   7202.70    391.68 o
   4  23   0   2068.38   2091.22    248.49 o
   4  23   1   4824.95   4963.11    461.58 o
   4  23   2     19.21    -15.20     45.05 <
   4  23   3   2833.54   2734.42    214.88 o
   4  23   4    130.40     71.51     52.56 <
   4  23   5    166.30    178.23     61.32 <
   4  23   6    256.42     85.45     70.26 <
   4  24  -9    312.68    170.54     92.07 <
   4  24  -8    786.49    737.06    112.09 o
   4  24  -7    388.43    350.56     69.72 o
   4  24  -6   3588.62   3669.37    180.91 o
   4  24  -5     10.94      8.40     51.66 <
   4  24  -4   1935.76   2002.37    121.38 o
   4  24  -3   1005.46   1045.61    186.99 o
   4  24  -2    160.43    173.94     59.35 <
   4  24  -1  10319.90  10619.10    550.42 o
   4  24   0    217.17    206.30     54.17 o
   4  24   1  10744.50  11585.50    847.53 o
   4  24   2   1810.14   1526.13    158.74 o
   4  24   3   1171.58   1178.43    146.95 o
   4  24   4    882.34    786.58    129.07 o
   4  24   5    296.66    299.61     73.29 o
   4  24   6    774.65    623.54    207.37 o
   4  25  -8    114.77    169.11     99.04 <
   4  25  -7    179.56    112.62     68.83 <
   4  25  -6   3101.41   2794.13    161.60 o
   4  25  -5     25.19     40.40     34.50 <
   4  25  -4  13266.70  12958.60    345.02 o
   4  25  -3   2944.98   3015.98    311.95 o
   4  25  -2  30434.50  27728.20   2393.51 o
   4  25  -1   5911.74   6285.09    270.65 o
   4  25   0   1310.39   1293.56    158.74 o
   4  25   1   1310.03   1308.04    157.49 o
   4  25   2    701.53    838.78     96.36 o
   4  25   3   1854.34   1882.77    185.92 o
   4  25   4     19.40     82.77     67.22 <
   4  25   5   1087.01   1003.60    125.32 o
   4  25   6    473.59    725.97    192.89 o
   4  26  -8      0.16    -40.94     50.23 <
   4  26  -7    410.87    327.14     64.53 o
   4  26  -6    121.89     -9.47     49.16 <
   4  26  -5    130.24    155.17     62.57 <
   4  26  -4   2306.06   2141.63    127.28 o
   4  26  -3   1907.46   1773.55    246.88 o
   4  26  -2    245.60    146.23     91.53 <
   4  26  -1   3366.94   3444.66    193.96 o
   4  26   0   9275.89  10252.50    860.41 o
   4  26   1    678.27    808.56    107.44 o
   4  26   2     20.42     35.04     60.96 <
   4  26   3   5875.71   6104.36    332.51 o
   4  26   4   5611.11   6102.03    348.06 o
   4  26   5   5170.59   4582.87    472.48 o
   4  26   6    309.49    128.71     90.46 <
   4  27  -8   3281.17   3315.95    314.63 o
   4  27  -7    297.05    312.31     94.39 o
   4  27  -6   4283.48   4207.10    267.97 o
   4  27  -5   2675.50   2682.40    156.06 o
   4  27  -4   2269.63   1997.90    126.03 o
   4  27  -3   2649.05   2655.94    348.95 o
   4  27  -2     69.64     84.56     42.55 <
   4  27  -1    577.17    700.05    153.74 o
   4  27   0    775.31    864.52    113.52 o
   4  27   1   1604.59   1657.17    253.85 o
   4  27   2   9046.54  10170.80    720.25 o
   4  27   3    154.35    163.39     67.04 <
   4  27   4    607.13    584.57    117.09 o
   4  27   5    908.79    701.66    216.13 o
   4  28  -8    390.27     61.50     71.51 <
   4  28  -7    197.54    234.90     69.54 o
   4  28  -6    969.84    979.11    102.61 o
   4  28  -5   1501.31   1273.71    126.03 o
   4  28  -4    514.18    466.40     64.53 o
   4  28  -3   1021.09    844.49    111.73 o
   4  28  -2   2409.59   2299.66    281.56 o
   4  28  -1    238.07    160.71     92.42 <
   4  28   0   5363.66   5913.26    625.86 o
   4  28   1      1.76    218.10     63.64 o
   4  28   2   1696.10   1798.04    176.98 o
   4  28   3   2734.12   2662.20    226.50 o
   4  28   4   1112.05   1051.51    151.95 o
   4  28   5   1025.24    715.96    151.06 o
   4  29  -8    900.05    459.07    140.15 o
   4  29  -7   5497.26   5491.54    333.04 o
   4  29  -6     14.66      9.12     62.75 <
   4  29  -5   4269.02   4229.27    215.95 o
   4  29  -4   2612.11   2504.88    143.55 o
   4  29  -3    220.61    292.28     68.47 o
   4  29  -2    477.31    407.59    133.90 o
   4  29  -1   2358.11   2106.59    264.22 o
   4  29   0      7.63     41.12     39.33 <
   4  29   1   1633.35   1601.22    259.75 o
   4  29   2    120.33    171.97     53.09 o
   4  29   3    763.51    718.29    124.96 o
   4  29   4    484.08    376.48     96.53 o
   4  29   5    163.09     40.04     45.41 <
   4  30  -7      3.08      4.47     33.43 <
   4  30  -6    736.56    741.35     93.32 o
   4  30  -5    476.58    392.57     85.45 o
   4  30  -4    441.72    505.20    120.49 o
   4  30  -3     88.60    126.21     42.01 o
   4  30  -2     25.91    -29.50     62.75 <
   4  30  -1   3900.36   3791.65    363.61 o
   4  30   0   2021.41   1774.98    246.34 o
   4  30   1   2323.46   2451.43    400.80 o
   4  30   2   2444.49   2577.64    299.43 o
   4  30   3      6.61   -120.85     90.99 <
   4  30   4   1877.19   1550.27    183.24 o
   4  30   5     11.05      8.40     64.00 <
   4  31  -7    761.16    560.43    126.75 o
   4  31  -6   1043.19    979.11    127.82 o
   4  31  -5    725.55    635.70    121.92 o
   4  31  -4   1398.17   1336.64    108.69 o
   4  31  -3   3129.64   3353.85    353.07 o
   4  31  -2   9842.08  10309.50    609.24 o
   4  31  -1   4143.67   4547.30    404.91 o
   4  31   0   1223.25   1101.20    205.94 o
   4  31   1     10.36    -15.02     69.00 <
   4  31   2    497.47    484.46     79.55 o
   4  31   3    518.14    631.41    219.53 <
   4  31   4    369.55    432.97    106.37 o
   4  31   5    462.98    409.38    330.54 <
   4  32  -7     37.43     23.95     46.66 <
   4  32  -6      5.84    -85.27     54.17 <
   4  32  -5    805.64    782.11    145.87 o
   4  32  -4    345.47    330.36     60.60 o
   4  32  -3      9.47   -169.65    122.81 <
   4  32  -2    782.48    591.36    159.82 o
   4  32  -1     85.05    -47.91     80.98 <
   4  32   0   6696.18   6783.31    500.90 o
   4  32   1    119.10    104.58     85.45 <
   4  32   2    432.44    376.84     73.12 o
   4  32   3   2810.35   2906.93    244.73 o
   4  32   4   1512.92   1315.19    173.76 o
   4  33  -7    515.11    314.27     96.00 o
   4  33  -6   3108.76   3161.14    326.07 o
   4  33  -5   1010.86    843.96    129.96 o
   4  33  -4    604.46    674.67    102.61 o
   4  33  -3   1915.76   1939.80    195.57 o
   4  33  -2    219.45    300.69    125.85 <
   4  33  -1    353.11    326.79    123.53 <
   4  33   0   1848.88   1682.91    261.71 o
   4  33   1     75.96     35.04     73.12 <
   4  33   2   5600.44   5968.14    373.09 o
   4  33   3     28.83     53.63     45.05 <
   4  33   4     13.32     75.98    169.29 <
   4  34  -6   1671.51   1689.53    279.41 o
   4  34  -5    327.08    508.77    146.23 o
   4  34  -4    240.05    181.45     59.17 o
   4  34  -3   1260.71   1325.02    168.40 o
   4  34  -2   2287.53   1916.56    282.99 o
   4  34  -1    878.76    706.13    169.83 o
   4  34   0   3016.85   2771.07    325.89 o
   4  34   1    588.72    517.35    133.18 o
   4  34   2    788.95    673.06    171.62 o
   4  34   3   1901.34   2085.32    210.59 o
   4  34   4    221.04    223.82     82.23 <
   4  35  -6     13.89     81.34     87.77 <
   4  35  -5   2724.11   2536.88    418.32 o
   4  35  -4   7512.42   7927.78    620.14 o
   4  35  -3    858.88   1117.83    197.00 o
   4  35  -2    517.94    640.70    173.76 o
   4  35  -1    603.03    443.52    147.66 o
   4  35   0    226.53    314.45    124.60 <
   4  35   1     13.54    -22.52     57.38 <
   4  35   2     40.66     28.60     50.05 <
   4  35   3    606.93    694.51    129.07 o
   4  36  -6    619.83     55.78    169.83 <
   4  36  -5    350.71    319.81    108.51 <
   4  36  -4    760.88    687.90    105.65 o
   4  36  -3   2041.03   2589.26    233.47 o
   4  36  -2    160.32    228.11     79.37 <
   4  36  -1    161.63    -86.34     90.99 <
   4  36   0   1221.67   1071.53    214.88 o
   4  36   1    858.11    810.53    180.55 o
   4  36   2   1540.34   1366.32    175.37 o
   4  36   3     54.98     21.63     50.41 <
   4  37  -5    226.83    129.79     62.75 <
   4  37  -4    327.55    452.64     92.07 o
   4  37  -3   3571.54   4194.59    301.40 o
   4  37  -2   1265.90   1307.14    170.01 o
   4  37  -1   7041.55   6600.79    524.68 o
   4  37   0    297.61    133.00     93.67 <
   4  37   1    180.78    147.30     97.43 <
   4  37   2     12.84      9.65     48.27 <
   4  37   3    391.71    345.73     96.89 o
   4  38  -5    470.08    477.31    126.75 o
   4  38  -4    154.49    128.00     58.28 <
   4  38  -3    422.71    249.20    126.57 <
   4  38  -2     37.17    124.96    102.43 <
   4  38  -1     71.96    121.03     87.60 <
   4  38   0   2348.52   2260.51    321.78 o
   4  38   1     55.91    -13.23     73.65 <
   4  38   2   2339.64   2162.90    217.02 o
   4  39  -4   1344.19   1295.17    160.18 o
   4  39  -3    430.90    496.26    113.52 o
   4  39  -2     29.22    -62.21     68.11 <
   4  39  -1    131.53     13.41     77.94 <
   4  39   0    797.53    739.02    181.27 o
   4  39   1    580.59    516.28    166.07 o
   4  39   2   1454.45   1486.45    182.88 o
   4  40  -4    451.65    627.83    195.93 o
   4  40  -3    775.63    875.60    142.84 o
   4  40  -2   1220.87   1461.06    191.64 o
   4  40  -1   1128.82   1111.22    228.82 o
   4  40   0    201.78    168.76     99.93 <
   4  40   1    479.88    390.96    141.05 <
   4  41  -3     33.90     26.99     53.27 <
   4  41  -2   1637.36   1822.35    212.38 o
   4  41  -1      2.21     55.24     56.31 <
   4  41   0     63.09    -52.38     92.60 <
   4  41   1    408.72    583.67    182.34 o
   4  42  -2     77.25     32.36     55.42 <
   4  42  -1    107.73    167.33    126.75 <
   5   0 -10   2739.44   2917.30    383.81 o
   5   0  -8   5398.67   5832.27    312.84 o
   5   0  -6   8950.21   9661.28    446.02 o
   5   0  -4   1576.68   1633.93    160.18 o
   5   0  -2  25173.80  25170.20    458.72 o
   5   0   0  78768.40  76106.50   2248.71 o
   5   0   2   2056.50   1517.02    433.15 o
   5   0   4    484.08    547.74    121.38 o
   5   0   6      1.30    -41.30     96.18 <
   5   1 -10    678.31    840.56    151.06 o
   5   1  -9   4509.03   5063.22    270.47 o
   5   1  -8   3582.26   3654.00    174.83 o
   5   1  -7    828.65    801.95     78.66 o
   5   1  -6   3357.07   3623.43    166.79 o
   5   1  -5   1126.67   1193.81    101.00 o
   5   1  -4   3436.11   3858.51    164.11 o
   5   1  -3   5489.29   6023.38    152.85 o
   5   1  -2  31063.40  31658.20    484.99 o
   5   1  -1   1581.13   1561.89     55.42 o
   5   1   0   2387.92   2991.13    341.80 o
   5   1   1  17491.00  15355.40    216.67 o
   5   1   2   3173.31   2784.65    396.68 o
   5   1   3   9852.12   9865.79    311.95 o
   5   1   4      0.96    -60.24     42.19 <
   5   1   5    201.05    223.99     91.71 <
   5   1   6   3531.86   3647.74    348.06 o
   5   1   7   1020.12   1136.42    153.74 o
   5   2 -10    476.31    424.93    106.01 o
   5   2  -9   1649.38   1857.03    162.68 o
   5   2  -8   1236.38   1332.17    107.26 o
   5   2  -7    425.66    486.96     72.40 o
   5   2  -6  18708.90  20352.10    389.53 o
   5   2  -5   7530.40   7842.15    218.45 o
   5   2  -4  10026.40  10863.70    272.98 o
   5   2  -3  49768.40  50940.70    441.55 o
   5   2  -2   4896.09   4939.51    137.11 o
   5   2  -1     20.76    404.55     42.01 o
   5   2   0    249.28    198.97     30.21 o
   5   2   1   2697.22   2829.35    133.72 o
   5   2   2   1166.82   1282.30     87.24 o
   5   2   3  10360.10  10684.00    325.36 o
   5   2   4   1192.00   1301.07    128.89 o
   5   2   5    252.29    227.57     64.36 o
   5   2   6    754.46    757.08    118.52 o
   5   2   7    759.54    736.70    128.00 o
   5   3 -10    544.40    511.81    121.38 o
   5   3  -9      5.07     -3.04     49.70 <
   5   3  -8    962.22    957.83     89.38 o
   5   3  -7   1235.98   1273.89    109.23 o
   5   3  -6    202.47    223.46     49.16 o
   5   3  -5      0.18     44.51     30.75 <
   5   3  -4   3163.68   2921.23    111.91 o
   5   3  -3    425.05    470.69     48.80 o
   5   3  -2   4642.47   4734.64    122.81 o
   5   3  -1    136.91    151.06     20.92 o
   5   3   0   3926.74   3825.61    123.35 o
   5   3   1    358.64    396.86     62.93 o
   5   3   2   4771.09   4560.70    160.53 o
   5   3   3    280.35    339.66     64.36 o
   5   3   4  10933.60  11711.00    387.75 o
   5   3   5   1514.26   1538.83    153.02 o
   5   3   6   3535.80   3852.97    264.22 o
   5   3   7    549.91    767.80    153.56 o
   5   4 -10    305.34    315.88     77.05 o
   5   4  -9   4282.42   4380.15    245.63 o
   5   4  -8      5.27     -5.01     39.69 <
   5   4  -7   5292.36   5538.20    226.68 o
   5   4  -6   3286.91   3253.02    158.92 o
   5   4  -5  18151.80  19402.10    344.48 o
   5   4  -4     94.34    101.36     22.88 o
   5   4  -3  21663.10  20553.90    330.54 o
   5   4  -2    122.40    118.52     23.42 o
   5   4  -1   1695.21   2047.24     60.96 o
   5   4   0    172.59    227.39     33.79 o
   5   4   1   1514.05   1594.42     98.32 o
   5   4   2    275.04    299.61     60.60 o
   5   4   3   7142.55   7583.30    274.41 o
   5   4   4    168.25    184.13     58.81 o
   5   4   5    731.21    835.38    114.05 o
   5   4   6    437.25    515.74    102.43 o
   5   4   7    253.73     95.10    130.50 <
   5   5 -10   1897.45   2027.04    181.45 o
   5   5  -9   1098.69   1282.65    135.51 o
   5   5  -8   1639.88   1603.36    170.90 o
   5   5  -7    163.86     81.70     37.36 <
   5   5  -6   3608.94   3682.06    149.99 o
   5   5  -5    798.75    856.29     69.36 o
   5   5  -4    365.24    390.07     41.83 o
   5   5  -3   2815.84   2705.46     75.80 o
   5   5  -2  20491.40  20669.00    554.89 o
   5   5  -1    318.33    271.73     33.97 o
   5   5   0   1212.45   1154.12     72.04 o
   5   5   1   7813.80   7615.47    212.02 o
   5   5   2    371.30    493.76     75.08 o
   5   5   3   4848.89   5086.64    277.98 o
   5   5   4   2452.51   2547.25    178.23 o
   5   5   5      0.26     -8.40     37.90 <
   5   5   6   3037.25   3002.75    253.49 o
   5   5   7    159.34     49.16    120.31 <
   5   6 -10    331.02    402.94     88.67 o
   5   6  -9   1675.54   1698.29    154.81 o
   5   6  -8   8888.76   9127.49    404.19 o
   5   6  -7    357.73    452.46     71.15 o
   5   6  -6   2600.51   2747.29    129.43 o
   5   6  -5   1366.92   1514.69     89.92 o
   5   6  -4    406.76    424.57     42.37 o
   5   6  -3   4726.51   4458.81    142.30 o
   5   6  -2  18086.10  17686.70    523.79 o
   5   6  -1  10852.50  10963.60    274.94 o
   5   6   0  49042.70  47909.20   1164.31 o
   5   6   1   5798.03   5872.68    186.10 o
   5   6   2   1227.09   1214.72    116.38 o
   5   6   3    746.67    741.70    117.45 o
   5   6   4   5370.61   5559.83    259.21 o
   5   6   5     37.98     55.78     43.44 <
   5   6   6    119.34    102.61    125.32 <
   5   6   7    102.83     56.85    105.47 <
   5   7 -10    473.32    459.25    112.80 o
   5   7  -9   2566.31   2604.28    233.11 o
   5   7  -8   3525.79   3509.73    254.03 o
   5   7  -7   2923.80   2907.29    212.73 o
   5   7  -6   5921.98   6321.56    196.64 o
   5   7  -5   2770.73   2785.19    101.72 o
   5   7  -4   6376.33   6506.76    155.88 o
   5   7  -3   1830.72   1740.83    105.65 o
   5   7  -2  15456.80  15476.90    581.71 o
   5   7  -1   1138.78   1773.91     97.25 o
   5   7   0    528.36    519.32     49.52 o
   5   7   1   8828.61   9151.80    260.82 o
   5   7   2  10458.40  10633.60    272.80 o
   5   7   3   2045.21   2175.77    165.00 o
   5   7   4    288.05    331.79     72.22 o
   5   7   5   2014.45   2208.49    184.31 o
   5   7   6   1531.35   1453.20    242.23 o
   5   7   7   3645.92   2946.97    442.45 o
   5   8 -10    392.01    351.28     78.48 o
   5   8  -9    769.38    863.98    139.44 o
   5   8  -8   3651.79   3846.53    267.26 o
   5   8  -7    753.58    728.83     92.42 o
   5   8  -6  45915.70  48384.70    670.73 o
   5   8  -5   6668.05   6587.74    353.78 o
   5   8  -4  20245.90  19503.80    297.11 o
   5   8  -3   4113.64   3776.10    141.76 o
   5   8  -2   5754.84   5526.76    253.13 o
   5   8  -1    451.16    503.77    103.86 o
   5   8   0   1406.03   1094.23    164.82 o
   5   8   1     16.96     67.57     27.89 <
   5   8   2   1990.58   2083.71    126.75 o
   5   8   3   3042.22   3266.97    280.84 o
   5   8   4    586.25    705.24    104.40 o
   5   8   5     83.93     73.83     44.69 <
   5   8   6   1033.33    768.70    183.24 o
   5   8   7     18.25    -36.47    142.66 <
   5   9 -10    905.92    943.17    128.18 o
   5   9  -9    301.22    318.74    120.85 <
   5   9  -8    488.20    521.11    107.26 o
   5   9  -7   1778.21   1785.35    143.55 o
   5   9  -6   1837.13   1780.70    133.18 o
   5   9  -5    948.47    918.51     50.23 o
   5   9  -4  13634.80  12635.30    604.05 o
   5   9  -3    159.22    214.70     32.71 o
   5   9  -2   1417.82   1319.12     70.61 o
   5   9  -1   3748.10   3752.68    187.53 o
   5   9   0   3863.89   3663.83    166.61 o
   5   9   1   5317.81   5363.90    188.78 o
   5   9   2   8523.53   8537.55    246.16 o
   5   9   3   4006.66   4460.42    232.76 o
   5   9   4  17379.00  18345.60   1313.58 o
   5   9   5   1363.64   1237.78    213.63 o
   5   9   6   1305.26   1339.68    238.48 o
   5   9   7   1582.94   1485.02    267.97 o
   5  10 -10   2178.90   2221.00    196.29 o
   5  10  -9   4785.09   5037.30    333.22 o
   5  10  -8     13.25     20.38     51.48 <
   5  10  -7    753.32    705.06     92.42 o
   5  10  -6    345.83    280.84     61.32 o
   5  10  -5   5929.58   5948.83    197.36 o
   5  10  -4   1409.46   1057.76    184.85 o
   5  10  -3  35404.00  36176.90    990.19 o
   5  10  -2   6628.03   6051.44    344.48 o
   5  10  -1   5730.20   6049.48    236.33 o
   5  10   0   9582.26   9421.92    580.46 o
   5  10   1   3269.40   3334.72    201.65 o
   5  10   2   2616.42   2750.87    143.37 o
   5  10   3   8762.80   9567.25    374.70 o
   5  10   4    103.23     60.24     75.26 <
   5  10   5    525.27    533.26    152.85 o
   5  10   6   1273.76   1010.93    213.45 o
   5  10   7    128.86     21.09     96.71 <
   5  11 -10   3438.96   3170.79    395.08 o
   5  11  -9    177.77    137.47    116.02 <
   5  11  -8   2226.32   2222.07    170.01 o
   5  11  -7      0.70    -60.24     46.66 <
   5  11  -6   2730.43   2708.32    165.54 o
   5  11  -5   2894.38   2904.07    102.61 o
   5  11  -4     47.34     -5.90     55.78 <
   5  11  -3   1276.98   1110.86    158.57 o
   5  11  -2  19837.00  19013.70    951.76 o
   5  11  -1   2588.06   2286.79    253.85 o
   5  11   0   5813.65   5896.09    255.10 o
   5  11   1    309.12    203.08     39.87 o
   5  11   2    547.89    475.34     77.41 o
   5  11   3    155.57    206.12     95.28 <
   5  11   4   3110.41   3033.14    304.62 o
   5  11   5    255.12    121.92     69.90 <
   5  11   6   5363.84   4942.91    458.72 o
   5  11   7     19.25     43.62    103.15 <
   5  12 -10     72.79    128.00     90.63 <
   5  12  -9   5405.47   4993.14    479.10 o
   5  12  -8    638.76    649.64     99.93 o
   5  12  -7   2599.28   2576.75    148.20 o
   5  12  -6     72.93     67.93     31.46 <
   5  12  -5   2583.48   2711.00    120.13 o
   5  12  -4   3675.75   3827.22    221.67 o
   5  12  -3  14339.70  14862.70    570.09 o
   5  12  -2   2797.09   2702.24    169.11 o
   5  12  -1   4865.39   4189.58    447.27 o
   5  12   0  17221.50  12980.80   3906.95 o
   5  12   1   2532.59   2113.92    318.56 o
   5  12   2    465.98    473.73    130.32 o
   5  12   3    904.73    926.91    124.42 o
   5  12   4   2388.71   2363.66    167.15 o
   5  12   5     40.60   -124.42     86.17 <
   5  12   6     54.04   -139.62    110.12 <
   5  12   7     60.72     30.21    106.54 <
   5  13 -10    333.32    440.12    163.39 <
   5  13  -9   4562.01   4474.36    454.07 o
   5  13  -8    146.18     47.02     47.91 <
   5  13  -7   4319.71   4365.85    224.89 o
   5  13  -6     42.61     55.95     38.61 <
   5  13  -5   3598.46   3851.71    145.70 o
   5  13  -4   1101.92   1185.40     99.39 o
   5  13  -3   1499.33   1466.25    133.36 o
   5  13  -2   4479.51   3947.71    220.60 o
   5  13  -1    198.65    208.98     35.04 o
   5  13   0   1163.14    957.83    179.48 o
   5  13   1   4270.17   4395.70    238.83 o
   5  13   2  10904.10  11253.00    501.80 o
   5  13   3   1979.39   2144.67    220.96 o
   5  13   4   4533.77   4799.36    287.64 o
   5  13   5     22.13     45.76     57.56 <
   5  13   6   1089.77    584.21    164.47 o
   5  14 -10     81.66     40.40     81.16 <
   5  14  -9      3.76    -46.12     70.61 <
   5  14  -8   2191.80   2127.68    171.97 o
   5  14  -7   3495.50   3736.23    209.16 o
   5  14  -6  28118.50  29755.60    549.53 o
   5  14  -5   3261.24   3228.00    136.58 o
   5  14  -4  13352.00  13595.60    322.50 o
   5  14  -3    749.25    850.75    105.83 o
   5  14  -2   3520.65   3039.40    234.18 o
   5  14  -1    247.49    239.90     50.95 o
   5  14   0   2597.11   2306.63    238.48 o
   5  14   1   1343.65   1368.46    138.19 o
   5  14   2    751.49   1037.56    128.53 o
   5  14   3     40.87     57.56     82.59 <
   5  14   4   2879.64   3095.71    244.20 o
   5  14   5    219.17    147.66     61.50 <
   5  14   6   2669.54   2237.81    228.46 o
   5  15 -10     23.79     23.24     71.15 <
   5  15  -9   1508.01   1444.97    262.25 o
   5  15  -8   4937.02   5142.95    265.65 o
   5  15  -7    631.25    644.81     93.67 o
   5  15  -6     46.03      4.11     46.66 <
   5  15  -5    637.24    576.34     62.03 o
   5  15  -4   8985.78   9436.40    271.01 o
   5  15  -3      6.77    -47.02     35.40 <
   5  15  -2   1589.23   1351.48    110.84 o
   5  15  -1     13.06    105.11     38.08 <
   5  15   0    680.24    550.07    125.49 o
   5  15   1   3362.91   3408.73    217.38 o
   5  15   2   2519.88   2457.33    195.39 o
   5  15   3   9924.96  10839.70    423.14 o
   5  15   4   3027.69   3243.55    248.49 o
   5  15   5   1781.53   1811.09    194.86 o
   5  15   6     21.19     17.52    188.06 <
   5  16 -10   3500.28   3353.31    425.82 o
   5  16  -9   1820.38   1652.88    163.75 o
   5  16  -8   2596.37   2583.90    190.03 o
   5  16  -7      1.21    -75.08     46.48 <
   5  16  -6     94.92    123.53     50.95 <
   5  16  -5   1093.64   1188.98     85.45 o
   5  16  -4   1618.57   1632.32    117.63 o
   5  16  -3  15893.10  15734.70    331.08 o
   5  16  -2  22622.30  20597.20   1296.06 o
   5  16  -1   1445.08   1422.63    111.55 o
   5  16   0  19190.60  19663.50    704.70 o
   5  16   1     40.61     47.73     45.76 <
   5  16   2   1747.38   1942.84    173.76 o
   5  16   3   2363.45   2409.96    207.19 o
   5  16   4    289.77    309.27     90.99 o
   5  16   5      7.73    -29.50     54.35 <
   5  16   6     78.43      1.97     91.53 <
   5  17  -9     84.53     34.50     47.37 <
   5  17  -8   1604.07   1585.48    151.24 o
   5  17  -7     19.26     36.11     42.73 <
   5  17  -6   5294.42   5333.51    240.98 o
   5  17  -5   1033.59   1068.67     82.95 o
   5  17  -4    621.80    584.57     98.14 o
   5  17  -3    746.42    604.41     68.65 o
   5  17  -2  13762.80  13497.40    706.67 o
   5  17  -1   1316.45   1189.69    103.68 o
   5  17   0   2304.91   2106.77    235.08 o
   5  17   1   1031.24    970.35    121.20 o
   5  17   2   1223.52   1254.94    144.98 o
   5  17   3     79.39     72.40     68.47 <
   5  17   4   4246.19   4345.11    347.34 o
   5  17   5   1146.26    975.89    154.99 o
   5  17   6   3911.86   3659.18    310.16 o
   5  18  -9   3150.59   2988.45    223.99 o
   5  18  -8    390.23    265.83     74.90 o
   5  18  -7   1399.35   1373.82    131.75 o
   5  18  -6   1017.83    908.32    102.79 o
   5  18  -5   3744.54   3739.45    153.56 o
   5  18  -4   4608.68   4543.18    261.00 o
   5  18  -3   4327.56   4236.24    178.95 o
   5  18  -2     51.62    112.98     21.27 o
   5  18  -1   3720.85   3953.43    191.64 o
   5  18   0   4074.55   4064.98    333.22 o
   5  18   1   2400.47   2142.34    179.84 o
   5  18   2    604.43    573.84    102.25 o
   5  18   3   2844.16   2979.33    229.00 o
   5  18   4    949.41   1019.87    145.87 o
   5  18   5    229.06     48.27     72.40 <
   5  18   6    115.32    152.67     69.54 <
   5  19  -9   2579.72   2466.81    203.79 o
   5  19  -8    462.95    437.08     88.49 o
   5  19  -7   2145.76   2025.07    163.04 o
   5  19  -6    294.90    332.51     67.04 o
   5  19  -5    415.65    397.40     56.31 o
   5  19  -4    354.14    454.43     93.85 o
   5  19  -3    241.64    197.54     44.16 o
   5  19  -2    166.05    146.59     31.46 o
   5  19  -1    145.19     38.79     53.63 <
   5  19   0   3534.94   3726.58    324.28 o
   5  19   1   1072.27   1053.65    133.72 o
   5  19   2   5750.10   6123.49    312.13 o
   5  19   3   1211.62   1315.55    155.17 o
   5  19   4   3136.14   3261.07    257.60 o
   5  19   5     97.76     23.24    132.11 <
   5  19   6   1149.42    662.33    126.39 o
   5  20  -9     28.66     48.62     82.05 <
   5  20  -8   2443.16   2361.15    189.67 o
   5  20  -7   3109.95   3333.65    212.73 o
   5  20  -6  16311.00  17600.00    449.60 o
   5  20  -5   5676.30   5541.06    192.89 o
   5  20  -4   7761.52   8174.84    358.25 o
   5  20  -3   2364.89   2345.78    146.59 o
   5  20  -2    788.33    639.27     59.35 o
   5  20  -1    616.88    579.03    139.62 o
   5  20   0   2967.36   2831.49    286.21 o
   5  20   1    696.79    644.99    106.90 o
   5  20   2    429.95    475.16    123.71 o
   5  20   3    831.72    591.18    110.66 o
   5  20   4    166.41    223.82     83.31 <
   5  20   5   2252.29   2013.63    174.12 o
   5  20   6    800.56    726.15    134.43 o
   5  21  -9    866.47    727.22    295.14 <
   5  21  -8   5962.75   6133.85    385.96 o
   5  21  -7      1.81    -33.07     48.27 <
   5  21  -6    479.40    417.96     78.30 o
   5  21  -5    203.77    211.30     42.37 o
   5  21  -4   2136.91   1889.75    178.95 o
   5  21  -3    327.68    230.07     51.31 o
   5  21  -2    247.96    148.02     49.52 <
   5  21  -1     17.22    269.76     95.28 <
   5  21   0    259.06    307.84    102.43 o
   5  21   1  11785.50  12175.80    433.33 o
   5  21   2    523.64    536.12    100.29 o
   5  21   3   7595.27   7871.47    382.92 o
   5  21   4     99.09     31.11     61.67 <
   5  21   5   1475.22   1407.79    151.95 o
   5  21   6   1388.84   1088.69    169.11 o
   5  22  -9      0.30     11.08     60.24 <
   5  22  -8   4182.43   4053.54    249.74 o
   5  22  -7    821.11    787.65    108.15 o
   5  22  -6    876.22    836.09    170.19 o
   5  22  -5    250.30    311.23     54.17 o
   5  22  -4   1292.37   1291.41    154.10 o
   5  22  -3   2199.57   2040.63    134.07 o
   5  22  -2  11474.90   9308.93   1433.35 o
   5  22  -1   1091.84    986.97    172.51 o
   5  22   0  27207.20  27489.70    900.81 o
   5  22   1   1091.54   1005.74    133.18 o
   5  22   2   2735.35   2926.06    226.50 o
   5  22   3    683.38    609.06    114.23 o
   5  22   4    978.05    958.01    147.12 o
   5  22   5      4.38    -57.74     47.19 <
   5  22   6    147.16    106.19     92.78 <
   5  23  -9    395.12    244.20    112.09 <
   5  23  -8    324.40    239.37     70.43 o
   5  23  -7    899.15    772.99    109.40 o
   5  23  -6   2064.95   1993.07    158.57 o
   5  23  -5   1011.00    919.76     85.63 o
   5  23  -4    179.68    236.15     80.09 <
   5  23  -3   1926.68   1776.05    128.71 o
   5  23  -2  11347.00  10339.90   2173.99 o
   5  23  -1   2906.01   2794.49    289.60 o
   5  23   0   1218.02   1304.46    208.26 o
   5  23   1   2295.03   2361.69    280.66 o
   5  23   2   2535.32   2805.03    226.85 o
   5  23   3   1187.88   1103.53    148.20 o
   5  23   4    154.71    167.68    180.38 <
   5  23   5   2935.55   2831.67    212.91 o
   5  24  -9    992.32    435.83    171.62 <
   5  24  -8    972.71    757.44    114.95 o
   5  24  -7    348.35    368.08     80.09 o
   5  24  -6   2743.31   2595.34    181.63 o
   5  24  -5   2585.72   2506.49    141.40 o
   5  24  -4  13879.00  13570.90    504.12 o
   5  24  -3  11295.50  10513.60    755.29 o
   5  24  -2    284.85    321.78     99.04 o
   5  24  -1   2616.17   2742.46    290.14 o
   5  24   0   1113.78   1080.29    189.49 o
   5  24   1    334.56    550.60    152.49 o
   5  24   2     46.86    216.67     70.61 o
   5  24   3   2825.57   2983.62    299.79 o
   5  24   4   2532.60   2325.22    222.74 o
   5  24   5    174.13    126.93     63.46 <
   5  25  -8     21.14    132.29     65.07 <
   5  25  -7     91.40    188.96     58.64 o
   5  25  -6     80.82    149.99     74.55 <
   5  25  -5   3028.71   2697.59    212.02 o
   5  25  -4    414.97    407.59     72.04 o
   5  25  -3     22.59     -8.94     73.29 <
   5  25  -2     13.15     78.12     71.69 <
   5  25  -1   1050.45    847.18    168.93 o
   5  25   0   2486.46   2188.64    280.13 o
   5  25   1    304.87    292.82     92.07 o
   5  25   2   3769.06   3882.64    267.26 o
   5  25   3     59.38    141.76     64.53 <
   5  25   4   2787.38   2975.04    254.92 o
   5  25   5   2047.46   1877.59    177.69 o
   5  26  -8    716.33    531.30    194.50 <
   5  26  -7   3079.77   2821.66    306.94 o
   5  26  -6   4811.39   4357.62    254.38 o
   5  26  -5   7141.74   7228.27    339.48 o
   5  26  -4    295.18    263.86     62.93 o
   5  26  -3   2543.70   2922.13    320.53 o
   5  26  -2    515.86    724.72    169.29 o
   5  26  -1   3874.29   4035.84    359.68 o
   5  26   0   1785.49   1698.82    251.17 o
   5  26   1    492.78    370.23    126.57 <
   5  26   2     80.43    178.05     72.04 <
   5  26   3    338.11    340.55     88.31 o
   5  26   4     14.09    -79.91     62.93 <
   5  26   5    266.83    197.72     68.65 <
   5  27  -8   2342.65   2730.84    461.40 o
   5  27  -7     42.26     23.60     44.87 <
   5  27  -6     45.46     55.60     49.88 <
   5  27  -5    262.44    228.29     64.53 o
   5  27  -4   3729.47   3421.42    208.26 o
   5  27  -3    250.92    153.20     87.24 <
   5  27  -2    321.52    348.77    125.49 <
   5  27  -1   1745.27   1471.61    234.72 o
   5  27   0   1849.82   1778.73    249.02 o
   5  27   1   4637.42   4244.29    393.82 o
   5  27   2   1486.73   1616.41    176.98 o
   5  27   3   3283.80   3314.52    263.86 o
   5  27   4    145.51    236.33     85.99 <
   5  27   5    228.11     57.92     83.48 <
   5  28  -8   2545.32   2585.15    599.41 o
   5  28  -7   1522.92   1502.89    209.34 o
   5  28  -6    637.49    696.12    105.47 o
   5  28  -5    166.62     76.15     48.09 <
   5  28  -4   2007.85   1966.26    155.71 o
   5  28  -3    828.22    623.00    158.57 o
   5  28  -2   2847.49   2777.15    319.64 o
   5  28  -1   7186.63   7194.48    497.15 o
   5  28   0   7637.04   7740.25    518.25 o
   5  28   1   6261.98   5974.93    469.80 o
   5  28   2   1848.51   1914.95    197.18 o
   5  28   3   1002.24    966.24    148.73 o
   5  28   4     23.92     89.03     70.61 <
   5  28   5    615.91    606.91    132.47 o
   5  29  -8     78.75    -13.23     69.54 <
   5  29  -7    891.40    788.72    118.34 o
   5  29  -6   1059.11    938.53    119.77 o
   5  29  -5    238.24     60.78     44.87 <
   5  29  -4    211.33     98.68    101.90 <
   5  29  -3   2529.62   2442.85    302.83 o
   5  29  -2   2950.01   3214.41    349.31 o
   5  29  -1   1311.14   1394.38    231.86 o
   5  29   0    828.04    663.58    161.96 o
   5  29   1    135.74     61.67     69.36 <
   5  29   2   5458.85   5361.94    536.66 o
   5  29   3    291.96    189.14     75.98 <
   5  29   4      0.58    -45.94     89.03 <
   5  30  -7    216.46    187.35     70.08 <
   5  30  -6   4698.34   4366.56    349.13 o
   5  30  -5    185.30    156.96    104.58 <
   5  30  -4  16407.90  17762.30    872.56 o
   5  30  -3   1421.26   1272.11    227.75 o
   5  30  -2   1365.73   1402.43    235.08 o
   5  30  -1   1122.10   1035.60    206.48 o
   5  30   0    597.08    404.01    114.77 o
   5  30   1    322.98    269.76    109.05 <
   5  30   2   1144.68   1175.93    185.74 o
   5  30   3    956.19    922.97    148.55 o
   5  30   4   4705.72   4852.81    339.66 o
   5  31  -7     30.72     30.21     69.72 <
   5  31  -6     63.53     56.49    148.91 <
   5  31  -5    987.20    963.73    155.88 o
   5  31  -4   2080.81   2139.66    170.37 o
   5  31  -3    195.93    185.38    105.65 <
   5  31  -2    430.21    343.77    122.99 <
   5  31  -1    418.54    514.85    157.14 o
   5  31   0   2228.43   1788.74    268.33 o
   5  31   1     15.47     51.48     75.44 <
   5  31   2   2871.63   2986.66    264.93 o
   5  31   3    655.94    593.33    125.67 o
   5  31   4   1280.90   1156.62    169.11 o
   5  32  -7   1804.26    314.99    283.70 <
   5  32  -6    328.19    415.63    113.70 o
   5  32  -5   2860.04   2740.32    253.49 o
   5  32  -4    309.14    374.16     77.76 o
   5  32  -3   3246.42   3437.87    379.70 o
   5  32  -2   1978.30   2072.98    300.51 o
   5  32  -1   3267.87   3056.56    350.38 o
   5  32   0     16.20    -82.95     88.85 <
   5  32   1   1312.69   1396.35    240.62 o
   5  32   2    195.60    164.29     85.81 <
   5  32   3     97.42    151.77     83.13 <
   5  32   4     21.00     95.10     95.28 <
   5  33  -7     31.28     41.83     77.05 <
   5  33  -6     74.39    135.15     77.94 <
   5  33  -5    340.61    193.78     80.62 <
   5  33  -4    184.03    164.64     60.78 <
   5  33  -3     18.69   -193.25    109.94 <
   5  33  -2    203.88    519.85    159.10 o
   5  33  -1    909.93    994.84    209.87 o
   5  33   0   1869.33   1754.60    267.61 o
   5  33   1   1606.31   1621.06    262.43 o
   5  33   2   1778.76   1867.94    299.79 o
   5  33   3     37.96    -32.54     67.22 <
   5  34  -6    426.23    525.58    129.61 o
   5  34  -5    102.90    218.81     94.75 <
   5  34  -4    121.10     34.32     73.29 <
   5  34  -3    211.99    235.79    117.81 <
   5  34  -2   1202.26   1071.89    212.73 o
   5  34  -1   6128.52   6776.88    533.98 o
   5  34   0   4975.35   4403.75    431.90 o
   5  34   1   4010.38   3802.91    397.40 o
   5  34   2    213.43    423.50    104.58 o
   5  34   3      1.40     -1.43     87.42 <
   5  35  -6    189.12     36.29    112.27 <
   5  35  -5     22.23    107.44     67.04 <
   5  35  -4     22.40     91.53     70.61 <
   5  35  -3   1147.17   1024.16    216.84 o
   5  35  -2   2555.85   2482.36    330.72 o
   5  35  -1    802.40    681.82    181.99 o
   5  35   0    431.81    436.19    154.28 <
   5  35   1     89.30     58.81     61.50 <
   5  35   2   4114.03   4149.36    304.44 o
   5  35   3     48.48    107.26     74.19 <
   5  36  -6   4197.27   1304.82    433.33 o
   5  36  -5   2327.04   2007.55    458.72 o
   5  36  -4   5747.67   6978.17    326.43 o
   5  36  -3      1.53    -71.15     69.18 <
   5  36  -2    559.42    635.34    175.73 o
   5  36  -1     47.68    100.29    102.25 <
   5  36   0    228.97    370.76    143.73 <
   5  36   1     13.65     89.03    106.37 <
   5  36   2    474.37    516.10    119.06 o
   5  37  -5    272.48    188.78     89.74 <
   5  37  -4    748.25    359.68    129.43 <
   5  37  -3      6.70    -32.36     57.03 <
   5  37  -2     39.90     50.05     87.06 <
   5  37  -1    921.68    813.75    204.15 o
   5  37   0    358.80    441.91    165.36 <
   5  37   1     33.53    119.42     91.71 <
   5  37   2    793.00    686.11    131.21 o
   5  38  -4    931.33    968.02    167.51 o
   5  38  -3   1383.46   1491.10    226.32 o
   5  38  -2   2404.97   2917.84    373.98 o
   5  38  -1    531.57    504.48    161.96 o
   5  38   0    652.04    423.50    135.86 o
   5  38   1    101.15    121.74     68.11 <
   5  39  -4    988.43   1129.99    176.80 o
   5  39  -3     65.94     53.63     60.78 <
   5  39  -2    124.29    214.70    132.65 <
   5  39  -1   1367.46   1252.08    245.09 o
   5  39   0    383.34     84.02     80.80 <
   5  39   1      2.84    128.89     79.91 <
   5  40  -3    317.62    384.71    102.79 o
   5  40  -2      1.51    -32.00    113.34 <
   5  40  -1   3201.90   3652.93    422.43 o
   5  40   0    452.06    349.67    135.51 <
   5  41  -2     58.55    -18.23    172.87 <
   5  41  -1    510.44    690.93    197.00 o
   6   0 -10   7593.94   8158.39    642.85 o
   6   0  -8      7.06    -22.17     47.02 <
   6   0  -6     24.57     -2.32     45.05 <
   6   0  -4    494.48    595.11    115.66 o
   6   0  -2   3913.89   4405.53    152.67 o
   6   0   0  10137.80  10291.80    409.02 o
   6   0   2    185.65    201.47     68.11 <
   6   0   4   6277.20   6226.28    407.23 o
   6   0   6   7040.10   7857.88    540.95 o
   6   1 -10    361.50    402.23    108.87 o
   6   1  -9   4829.02   5188.18    225.60 o
   6   1  -8     24.90     55.95     32.00 <
   6   1  -7    348.10    387.03     64.71 o
   6   1  -6   5224.93   5845.50    210.59 o
   6   1  -5   3221.80   3325.25    126.39 o
   6   1  -4   6287.64   6403.79    196.64 o
   6   1  -3  35140.40  33388.70    484.82 o
   6   1  -2   5514.57   5232.15    117.45 o
   6   1  -1  31087.20  31182.20    334.12 o
   6   1   0   1523.82   1636.08     70.97 o
   6   1   1      3.00     11.44     18.95 <
   6   1   2    190.96    158.39     48.27 o
   6   1   3   1490.96   1718.13    138.19 o
   6   1   4     99.28    156.96     61.14 <
   6   1   5   1970.21   2091.22    195.57 o
   6   1   6    348.79    320.35    110.30 <
   6   2 -10    312.36    384.53     87.42 o
   6   2  -9   1558.16   1607.12    127.46 o
   6   2  -8      1.18    -32.54     46.48 <
   6   2  -7   8247.04   9138.21    286.56 o
   6   2  -6   4637.46   5107.55    195.57 o
   6   2  -5    674.59    604.95     53.27 o
   6   2  -4   9369.42   9357.20    246.34 o
   6   2  -3   1132.11   1097.45     75.44 o
   6   2  -2   4724.13   4764.68    122.10 o
   6   2  -1   3994.96   3854.22    114.95 o
   6   2   0  22402.80  23342.10    392.75 o
   6   2   1      5.95    274.94     41.47 o
   6   2   2    673.02    850.93    225.43 o
   6   2   3   5804.37   6319.23    262.61 o
   6   2   4     38.57     75.44     49.16 <
   6   2   5   2037.73   1992.89    180.20 o
   6   2   6    951.07    996.27    200.58 o
   6   3 -10      1.18     19.84     60.96 <
   6   3  -9    204.12    146.95     60.96 <
   6   3  -8   5127.34   5473.49    241.69 o
   6   3  -7   1517.82   1474.47    117.09 o
   6   3  -6  33565.30  36470.10    522.00 o
   6   3  -5    201.15    201.29     38.08 o
   6   3  -4   2279.99   2422.11    123.89 o
   6   3  -3    123.85    178.59     33.97 o
   6   3  -2   3540.29   3537.08    101.18 o
   6   3  -1    227.47    173.23     24.31 o
   6   3   0  22538.70  23263.30    906.35 o
   6   3   1   1956.63   1782.49     89.56 o
   6   3   2  30068.20  28514.80   2525.80 o
   6   3   3   1532.44   1687.02    134.61 o
   6   3   4    296.68    367.01    123.71 <
   6   3   5     77.81    113.16     55.24 <
   6   3   6      4.98     94.21     75.80 <
   6   4 -10    264.35    357.89     82.77 o
   6   4  -9   3941.00   4004.38    234.01 o
   6   4  -8   1184.05   1201.14    114.41 o
   6   4  -7  12282.90  13192.50    343.59 o
   6   4  -6   2396.42   2477.71    126.21 o
   6   4  -5    385.61    474.63     56.49 o
   6   4  -4  17156.60  18407.50    498.22 o
   6   4  -3   1758.12   1699.36     74.90 o
   6   4  -2   1375.01   1281.40     67.40 o
   6   4  -1   1621.77   1533.11     83.84 o
   6   4   0  12717.50  12674.40    390.79 o
   6   4   1   1723.67   2318.61    104.40 o
   6   4   2     29.20    110.84     33.97 o
   6   4   3  12072.00  13030.70    592.61 o
   6   4   4   1320.81   1350.41    134.79 o
   6   4   5    713.25    827.87    175.73 o
   6   4   6     32.75     62.21     75.44 <
   6   5 -10    770.92    923.87    124.60 o
   6   5  -9   3496.15   3579.45    225.43 o
   6   5  -8    864.26    840.21     98.68 o
   6   5  -7     23.92    139.08     45.59 o
   6   5  -6   3176.21   3409.27    148.91 o
   6   5  -5    286.98    285.85     46.48 o
   6   5  -4  13813.20  14833.40    445.67 o
   6   5  -3  14765.70  14410.80    358.25 o
   6   5  -2  17338.20  16712.80    323.93 o
   6   5  -1  10332.50  10300.70    212.91 o
   6   5   0   7453.59   7543.97    314.63 o
   6   5   1    781.72    786.75     63.10 o
   6   5   2    644.99    603.88     85.45 o
   6   5   3   1199.46   1165.74    133.36 o
   6   5   4     22.49     26.99     35.75 <
   6   5   5   2110.26   1914.95    265.65 o
   6   5   6   1372.31   1369.71    237.40 o
   6   6 -10   9951.46  10688.30    413.13 o
   6   6  -9   1148.70   1288.73    286.56 o
   6   6  -8    115.17     39.15     45.76 <
   6   6  -7      8.62    -11.80     33.43 <
   6   6  -6   1207.13   1292.49     93.32 o
   6   6  -5     13.86     92.07     33.07 <
   6   6  -4   1203.81   1263.17     90.81 o
   6   6  -3     46.55    182.70     31.82 o
   6   6  -2    896.31   1347.01     68.47 o
   6   6  -1     76.64    257.60     38.43 o
   6   6   0   2233.15   2309.31    101.36 o
   6   6   1    303.36    289.60     42.01 o
   6   6   2    331.55    287.64     52.20 o
   6   6   3   2477.32   2632.34    259.57 o
   6   6   4   3317.60   3490.60    397.76 o
   6   6   5    935.32    830.02    178.23 o
   6   6   6   5318.19   5796.70    491.07 o
   6   7 -10    135.89    202.18     76.33 <
   6   7  -9   7414.56   7994.46    406.87 o
   6   7  -8   5665.98   5781.50    344.30 o
   6   7  -7   3462.45   3604.66    162.86 o
   6   7  -6    310.57    281.56     48.27 o
   6   7  -5   4019.04   4093.94    149.45 o
   6   7  -4    174.87    129.25     31.28 o
   6   7  -3  22582.40  21665.50    617.28 o
   6   7  -2   1315.45   1242.25     74.37 o
   6   7  -1  17431.00  17340.00    282.09 o
   6   7   0    566.74    553.10     44.33 o
   6   7   1   1365.81   1389.91    102.25 o
   6   7   2    155.59    193.25     51.48 o
   6   7   3   5447.05   6225.20    330.72 o
   6   7   4   1390.58   1243.15    198.43 o
   6   7   5   2952.81   2955.02    331.61 o
   6   7   6     37.09     -0.36     62.75 <
   6   8 -10    791.65    882.57    133.90 o
   6   8  -9    240.91    276.55     86.88 o
   6   8  -8   2220.56   2100.87    199.50 o
   6   8  -7   1804.87   1883.85    147.84 o
   6   8  -6  10953.00  11498.70    267.43 o
   6   8  -5   7078.04   7572.21    200.58 o
   6   8  -4   4430.55   4479.90    132.65 o
   6   8  -3   1304.42   1260.84     74.37 o
   6   8  -2   2824.90   2547.97    177.87 o
   6   8  -1   1486.12   1345.58    112.98 o
   6   8   0  18953.50  19602.90    306.05 o
   6   8   1   1124.22   1207.75     95.64 o
   6   8   2   3156.05   3380.13    168.22 o
   6   8   3   1393.58   1585.13    130.32 o
   6   8   4    831.46    767.98    160.00 o
   6   8   5     77.44     85.27     72.58 <
   6   8   6   1350.26   1357.74    249.92 o
   6   9 -10    215.89    181.09     60.24 o
   6   9  -9   1548.46   1737.08    197.18 o
   6   9  -8   1150.94   1269.42    157.14 o
   6   9  -7   1904.69   1929.97    150.52 o
   6   9  -6  14879.50  15815.50    468.37 o
   6   9  -5   3183.57   3537.26    170.19 o
   6   9  -4   1360.02   1342.36     94.21 o
   6   9  -3   3767.04   3751.43    107.62 o
   6   9  -2    626.66    693.79     53.81 o
   6   9  -1   3119.60   3335.26    276.37 o
   6   9   0   6628.99   6474.05    427.97 o
   6   9   1   2056.03   1930.86    121.38 o
   6   9   2   6872.72   7496.77    247.95 o
   6   9   3   2964.96   3231.39    246.88 o
   6   9   4     23.71      4.47     52.02 <
   6   9   5    953.87    779.78    184.67 o
   6   9   6    564.89    471.59    151.42 o
   6  10 -10   1246.02   1358.27    183.77 o
   6  10  -9    107.21     94.39     82.41 <
   6  10  -8   1022.92   1080.11    145.87 o
   6  10  -7   2426.12   2570.13    172.15 o
   6  10  -6   2607.01   2677.93    164.64 o
   6  10  -5    458.01    451.21     50.59 o
   6  10  -4   5236.35   4763.60    464.26 o
   6  10  -3   2117.59   2051.53    119.06 o
   6  10  -2    613.79    556.50     49.52 o
   6  10  -1   1206.60   1179.86    167.68 o
   6  10   0   6538.29   6642.27    467.30 o
   6  10   1   3348.40   3340.26    235.08 o
   6  10   2    411.25    399.19     62.21 o
   6  10   3   4489.69   4950.24    299.97 o
   6  10   4   3349.48   3391.39    246.52 o
   6  10   5    192.78    265.65    119.95 <
   6  10   6    439.40    135.15    144.62 <
   6  11 -10      0.07     56.85     60.07 <
   6  11  -9   1879.71   1928.90    211.84 o
   6  11  -8     87.57    134.25     65.07 <
   6  11  -7    983.25   1043.82    131.04 o
   6  11  -6   7799.87   8103.33    287.10 o
   6  11  -5    113.24     80.27     57.74 <
   6  11  -4  31121.00  32616.20    648.75 o
   6  11  -3   1496.32   1370.79     77.05 o
   6  11  -2  17400.00  16312.50    553.46 o
   6  11  -1    210.87    162.32     50.95 o
   6  11   0  12226.40  11950.00    708.45 o
   6  11   1     10.45      5.01     48.09 <
   6  11   2     20.69     93.14     55.60 <
   6  11   3    639.09    649.28    127.28 o
   6  11   4    674.46    748.85    184.31 o
   6  11   5    484.55    251.70    109.58 <
   6  11   6    362.52    459.07    109.23 o
   6  12 -10   4571.18   4710.15    481.42 o
   6  12  -9    818.46    684.32    131.21 o
   6  12  -8     49.57     10.01     53.27 <
   6  12  -7   1402.86   1454.81    134.61 o
   6  12  -6    844.93    718.29     90.10 o
   6  12  -5    250.95    225.60     52.38 o
   6  12  -4   1740.56   1640.72    155.71 o
   6  12  -3    947.95    778.71    112.98 o
   6  12  -2    210.55    202.01     28.60 o
   6  12  -1    140.15     88.49     40.76 <
   6  12   0     47.13     -2.68     53.81 <
   6  12   1   2136.24   2422.47    190.92 o
   6  12   2   2822.10   2924.63    399.37 o
   6  12   3   1901.04   1996.47    195.57 o
   6  12   4   3062.46   3039.04    239.73 o
   6  12   5    575.88    540.59    114.23 o
   6  12   6   5779.92   5563.23    365.58 o
   6  13 -10    850.41    726.87    187.17 o
   6  13  -9   3719.32   3750.53    413.31 o
   6  13  -8   8951.41   9385.09    443.70 o
   6  13  -7   2942.86   3102.32    196.29 o
   6  13  -6   4111.50   4383.55    269.76 o
   6  13  -5   1338.37   1602.82    162.50 o
   6  13  -4    534.23    587.25     96.89 o
   6  13  -3  11995.90  12523.50    400.80 o
   6  13  -2    162.91    113.52     26.46 o
   6  13  -1   8664.05   8573.49    321.96 o
   6  13   0   2635.68   2500.24    186.45 o
   6  13   1    116.88     76.69     62.39 <
   6  13   2  12039.70  12423.80    455.32 o
   6  13   3   4352.98   4716.23    296.04 o
   6  13   4   2096.63   2005.23    336.44 o
   6  13   5   1055.82   1042.57    157.14 o
   6  13   6     24.80    173.23    189.67 <
   6  14 -10   3022.77   3346.52    417.06 o
   6  14  -9    606.35    398.83    135.68 <
   6  14  -8    816.47    790.33    135.68 o
   6  14  -7   1062.51   1117.47    150.88 o
   6  14  -6   3371.57   3668.12    250.45 o
   6  14  -5     79.11     45.05     45.94 <
   6  14  -4  11073.70  11525.10    464.08 o
   6  14  -3    904.24    973.39    118.70 o
   6  14  -2   1664.57   1618.91     71.51 o
   6  14  -1   6844.66   5833.88   1205.07 o
   6  14   0  14258.00  14532.30    446.20 o
   6  14   1      9.04     35.57     42.90 <
   6  14   2    358.59    620.86    111.37 o
   6  14   3     71.38    122.28     69.90 <
   6  14   4    696.56    658.93    160.18 o
   6  14   5    994.61    856.65    144.09 o
   6  14   6   2516.07   2210.63    237.22 o
   6  15 -10      0.28     -5.90     95.28 <
   6  15  -9   1039.88   1116.94    170.19 o
   6  15  -8     75.51      5.01     51.66 <
   6  15  -7   4795.61   4986.71    312.66 o
   6  15  -6   4647.02   5061.97    294.97 o
   6  15  -5   6193.02   6661.04    328.93 o
   6  15  -4    656.96    822.86    114.23 o
   6  15  -3   5322.59   5493.69    275.12 o
   6  15  -2   7918.27   7743.11    267.43 o
   6  15  -1   7077.29   7348.58    446.92 o
   6  15   0   5748.73   6116.33    451.92 o
   6  15   1   6797.18   6832.12    324.82 o
   6  15   2   3584.59   3663.29    251.70 o
   6  15   3   1799.39   1904.94    192.53 o
   6  15   4     77.68      6.61     84.20 <
   6  15   5    300.29    185.20     75.98 <
   6  15   6     97.51     33.25     88.13 <
   6  16  -9     10.29     45.23     94.39 <
   6  16  -8   1608.82   1419.77    178.41 o
   6  16  -7   3310.67   3333.65    257.96 o
   6  16  -6    114.42     16.45     60.24 <
   6  16  -5   1993.83   1993.61    185.02 o
   6  16  -4    187.80    285.85    200.93 <
   6  16  -3     43.87    -12.87     58.99 <
   6  16  -2   1126.04   1189.69     75.08 o
   6  16  -1      7.45     46.84     60.78 <
   6  16   0    746.22    700.59    106.54 o
   6  16   1   6322.62   6755.96    329.29 o
   6  16   2   7301.22   7824.63    367.90 o
   6  16   3   1703.46   1644.48    180.38 o
   6  16   4   2524.06   2530.09    235.62 o
   6  16   5     55.57     89.38     59.89 <
   6  16   6    864.14   1161.27    243.12 o
   6  17  -9      1.39     80.80     60.78 <
   6  17  -8     49.91    -99.93     64.89 <
   6  17  -7    327.46    363.08     96.89 o
   6  17  -6   5978.44   5822.44    325.00 o
   6  17  -5    886.09   1035.95    135.86 o
   6  17  -4  19669.00  20275.40    558.83 o
   6  17  -3    580.46    807.49    118.70 o
   6  17  -2  11823.70  11097.70    372.91 o
   6  17  -1   2992.62   2540.46    274.23 o
   6  17   0  10399.70  10504.70    559.00 o
   6  17   1   2082.42   2024.00    185.56 o
   6  17   2   1689.38   1911.38    261.36 o
   6  17   3      1.27     83.84     60.07 <
   6  17   4      8.74    117.63     78.66 <
   6  17   5     29.33      1.97     70.26 <
   6  18  -9   2540.57   2688.30    264.93 o
   6  18  -8    135.41    268.87     90.81 <
   6  18  -7   2812.03   2739.25    190.39 o
   6  18  -6   6704.08   6984.78    278.88 o
   6  18  -5    173.42    174.48     52.74 o
   6  18  -4   2326.59   2373.49    351.46 o
   6  18  -3     92.09    130.68     66.50 <
   6  18  -2      5.33     -4.47     38.97 <
   6  18  -1     26.63    -32.54     73.65 <
   6  18   0   2125.50   1917.45    245.45 o
   6  18   1      0.51     41.12     44.69 <
   6  18   2    980.75   1201.49    151.77 o
   6  18   3   3342.72   3473.80    265.29 o
   6  18   4    304.28    273.16    147.48 <
   6  18   5   4153.23   4265.74    447.81 o
   6  19  -9    819.27    549.53    240.26 <
   6  19  -8   6229.38   6546.27    311.77 o
   6  19  -7      1.92    -32.18     46.30 <
   6  19  -6  11649.80  12010.50    370.23 o
   6  19  -5    344.15    276.73     57.38 o
   6  19  -4   4710.36   4526.38    335.37 o
   6  19  -3   3012.10   2965.21    216.13 o
   6  19  -2   1358.00   1271.39    111.19 o
   6  19  -1   1061.00   1033.81    179.30 o
   6  19   0   4634.33   4633.10    383.28 o
   6  19   1   1477.41   1347.90    153.92 o
   6  19   2   8435.78   9085.83    407.41 o
   6  19   3    373.17    414.92    102.97 o
   6  19   4   1206.48   1278.72    176.80 o
   6  19   5    656.57    756.72    354.32 <
   6  20  -9    579.74    359.50    171.62 <
   6  20  -8      4.41    -20.20     55.42 <
   6  20  -7     44.78    -91.53     55.42 <
   6  20  -6   1260.83   1393.13    131.75 o
   6  20  -5    904.41    958.19    106.54 o
   6  20  -4   4724.71   4945.41    215.24 o
   6  20  -3     71.35     40.40     45.59 <
   6  20  -2   1553.68   1491.10    212.91 o
   6  20  -1    940.24    730.62    156.96 o
   6  20   0   5873.05   6174.43    448.88 o
   6  20   1    126.06    118.17     59.71 <
   6  20   2    127.69    178.59     70.79 <
   6  20   3    329.41    304.80     94.03 o
   6  20   4     84.53    105.83     67.57 <
   6  20   5    911.22    598.87    124.78 o
   6  21  -9   2043.58   1249.94    488.75 <
   6  21  -8     59.28     33.25     58.10 <
   6  21  -7   2466.04   2539.74    187.53 o
   6  21  -6     49.04     33.07     43.44 <
   6  21  -5    524.93    543.99     83.66 o
   6  21  -4   3417.95   3293.42    180.73 o
   6  21  -3  10702.40  11167.60    427.43 o
   6  21  -2   9867.83   9690.07    544.52 o
   6  21  -1   4264.50   4299.88    372.73 o
   6  21   0    281.27    120.31     94.03 <
   6  21   1     96.60    131.04     64.18 <
   6  21   2    675.01    653.39    122.63 o
   6  21   3   1111.94   1075.28    152.85 o
   6  21   4    366.18    475.34    234.01 <
   6  21   5    713.25    582.24    131.75 o
   6  22  -9     18.24      2.32     52.92 <
   6  22  -8   1053.42   1047.04    129.96 o
   6  22  -7   3077.54   2857.77    270.65 o
   6  22  -6      8.54    -62.93     48.62 <
   6  22  -5     24.69     72.94     61.50 <
   6  22  -4    283.01    264.58     80.80 o
   6  22  -3    618.96    452.82     92.78 o
   6  22  -2     25.15    145.87     91.35 <
   6  22  -1   2326.82   2101.76    264.40 o
   6  22   0    131.03      5.01     87.42 <
   6  22   1    372.92    344.66    129.25 <
   6  22   2   1614.70   1520.23    171.79 o
   6  22   3   1136.14   1247.61    170.01 o
   6  22   4   2086.59   2066.73    234.18 o
   6  22   5     78.14    102.61    153.92 <
   6  23  -9    150.31     23.78     50.95 <
   6  23  -8    236.84    131.57     72.58 <
   6  23  -7    692.66    685.93    102.61 o
   6  23  -6   1261.73   1415.48    155.88 o
   6  23  -5   6339.88   6222.70    266.90 o
   6  23  -4   5450.31   5376.95    315.17 o
   6  23  -3   6160.00   6282.41    333.22 o
   6  23  -2   1067.14    792.12    171.26 o
   6  23  -1   3528.87   3369.40    331.97 o
   6  23   0   3407.29   3439.48    343.77 o
   6  23   1   6287.19   7018.39    358.79 o
   6  23   2      3.14    -80.27     67.75 <
   6  23   3      0.77    -53.63     54.52 <
   6  23   4     50.30     27.35     60.78 <
   6  23   5      1.85    -38.26     66.50 <
   6  24  -8   1469.61   1384.55    151.77 o
   6  24  -7    993.26   1018.08    124.78 o
   6  24  -6   1653.75   1802.51    154.28 o
   6  24  -5    668.79    590.29     86.70 o
   6  24  -4    104.28    154.46     67.93 <
   6  24  -3   1233.80   1139.64    150.88 o
   6  24  -2    188.49    162.50    109.05 <
   6  24  -1    967.54    851.83    178.95 o
   6  24   0    729.46    764.94    169.47 o
   6  24   1    102.99    184.49     66.14 <
   6  24   2   2085.43   2175.24    210.23 o
   6  24   3   3053.54   3213.16    266.01 o
   6  24   4     20.79     41.83     63.46 <
   6  25  -8   4184.52   4092.33    407.59 o
   6  25  -7   1689.43   1778.73    164.47 o
   6  25  -6   7807.67   7582.76    317.13 o
   6  25  -5   1269.65   1406.00    172.87 o
   6  25  -4    372.28    307.84     91.53 o
   6  25  -3   2936.66   2691.16    225.43 o
   6  25  -2   1117.80   1154.30    202.18 o
   6  25  -1    587.18    458.72    140.51 o
   6  25   0   2735.63   2745.68    317.67 o
   6  25   1   2944.95   3017.77    243.48 o
   6  25   2   7253.86   7825.35    402.40 o
   6  25   3    412.73    422.43    105.83 o
   6  25   4   1517.71   1355.23    184.49 o
   6  26  -8    169.34    135.68     63.10 <
   6  26  -7    360.96    314.63     76.15 o
   6  26  -6   1334.22   1141.07    166.79 o
   6  26  -5   2142.72   2218.14    220.06 o
   6  26  -4   5373.09   5268.98    328.57 o
   6  26  -3   1672.89   1442.11    171.26 o
   6  26  -2   1297.10   1341.47    226.14 o
   6  26  -1   2156.76   2123.75    276.37 o
   6  26   0   7136.99   7286.36    529.69 o
   6  26   1   1690.82   1911.38    194.14 o
   6  26   2    244.13    293.18     89.38 o
   6  26   3    983.13    934.24    147.66 o
   6  26   4    576.89    587.97    131.93 o
   6  27  -8     21.62     38.79     51.48 <
   6  27  -7    435.27    336.98    104.58 o
   6  27  -6      8.75     56.85     52.74 <
   6  27  -5     18.68    -25.38     60.42 <
   6  27  -4   6028.71   6226.28    356.64 o
   6  27  -3   1045.49    935.31    147.30 o
   6  27  -2  13896.00  14805.70    754.22 o
   6  27  -1    643.33    631.41    160.71 o
   6  27   0    609.15    656.08    163.39 o
   6  27   1   1992.89   1739.05    191.46 o
   6  27   2    372.39    291.57     79.37 o
   6  27   3   1064.69    982.86    242.59 o
   6  27   4    119.38    248.66     92.42 <
   6  28  -8   1524.45   1326.45    278.34 o
   6  28  -7    131.93     45.05    110.30 <
   6  28  -6    189.22    180.02     76.33 <
   6  28  -5    801.97    636.41    124.60 o
   6  28  -4      3.54    195.75     79.91 <
   6  28  -3   1015.86    906.17    139.98 o
   6  28  -2     35.63    -10.19     74.55 <
   6  28  -1    420.42    496.26    143.73 o
   6  28   0    118.20    199.50    105.65 <
   6  28   1     20.36    142.84    132.82 <
   6  28   2    544.87    491.79    117.27 o
   6  28   3    178.14    227.93     86.88 <
   6  28   4   1552.85   1559.74    206.65 o
   6  29  -7   2257.60   2196.87    244.55 o
   6  29  -6   1014.15    981.97    158.21 o
   6  29  -5   2483.93   2539.03    246.34 o
   6  29  -4    310.71    254.74     83.48 o
   6  29  -3   5733.18   5866.95    348.24 o
   6  29  -2     74.41    254.03    127.82 <
   6  29  -1   3188.15   2589.80    319.10 o
   6  29   0     18.71   -113.52     73.65 <
   6  29   1   2284.90   2157.18    214.88 o
   6  29   2     33.51     87.95     56.13 <
   6  29   3    268.32    307.12     99.75 o
   6  30  -7    470.56    379.17    109.58 o
   6  30  -6   1777.39   1548.30    195.57 o
   6  30  -5    487.44    418.49    112.98 o
   6  30  -4    650.48    551.32    115.48 o
   6  30  -3    576.00    422.61    151.42 <
   6  30  -2   1251.28   1200.60    232.93 o
   6  30  -1    438.06    287.64    116.02 <
   6  30   0     31.63    127.64     75.08 <
   6  30   1     97.90     10.01     46.84 <
   6  30   2   2111.87   2246.21    302.83 o
   6  30   3   1627.70   1806.44    215.41 o
   6  31  -7   3544.90   3642.20    318.38 o
   6  31  -6   1345.10   1505.40    283.17 o
   6  31  -5   5448.02   5728.05    373.98 o
   6  31  -4    521.55    562.22    119.77 o
   6  31  -3     76.76    126.93     98.14 <
   6  31  -2    865.80    745.82    204.51 o
   6  31  -1      0.37      9.65     64.00 <
   6  31   0   2326.91   2510.07    325.89 o
   6  31   1   2909.49   2970.75    313.20 o
   6  31   2   2475.77   2885.84    258.86 o
   6  31   3   1684.46   1441.40    191.82 o
   6  32  -7    457.23    312.66    139.80 <
   6  32  -6    114.79     71.86     70.43 <
   6  32  -5   1929.75   2079.78    231.86 o
   6  32  -4   1890.22   1995.22    217.38 o
   6  32  -3    464.24    454.96    152.67 <
   6  32  -2     27.03    124.42    119.24 <
   6  32  -1   3191.30   3092.49    364.86 o
   6  32   0   1251.94   1170.21    235.08 o
   6  32   1   2271.91   1933.54    208.44 o
   6  32   2    138.53     27.53     96.89 <
   6  32   3    251.90    163.21     81.34 <
   6  33  -6     79.26     37.36     69.36 <
   6  33  -5     29.44    203.62    126.57 <
   6  33  -4   6434.49   6875.02    408.12 o
   6  33  -3     11.25     80.98     84.20 <
   6  33  -2  13364.90  15209.10    818.57 o
   6  33  -1      1.77     -2.50     93.67 <
   6  33   0   2271.88   1993.43    301.04 o
   6  33   1    261.96    178.77     70.43 <
   6  33   2    220.70    147.66     58.10 <
   6  34  -6    338.80    256.35    130.50 <
   6  34  -5    235.16    314.09     93.67 o
   6  34  -4    316.85    399.72     85.63 o
   6  34  -3     34.29     97.61     86.52 <
   6  34  -2    182.07     37.54     95.64 <
   6  34  -1     79.11    159.82    100.29 <
   6  34   0    967.36    811.96    189.31 o
   6  34   1    795.86    808.38    139.08 o
   6  34   2    236.73    117.99     89.20 <
   6  35  -5    965.69    841.10    242.59 o
   6  35  -4      9.02      1.43     60.24 <
   6  35  -3   1621.20   1417.62    265.29 o
   6  35  -2    209.56    321.78    141.58 <
   6  35  -1    715.65    743.31    196.11 o
   6  35   0    581.30    360.57    132.82 <
   6  35   1    826.91    898.30    208.62 o
   6  35   2    297.16    323.57    149.09 <
   6  36  -5     93.61    129.25     77.76 <
   6  36  -4     85.26     78.84     60.60 <
   6  36  -3    107.75     34.50     89.92 <
   6  36  -2    483.21    624.61    181.99 o
   6  36  -1    281.70    193.43    119.24 <
   6  36   0    848.85    903.85    212.91 o
   6  36   1     79.06   -121.38     78.84 <
   6  37  -4     26.58    113.16     79.37 <
   6  37  -3     60.32    244.91    139.80 <
   6  37  -2    153.60    305.69    152.49 <
   6  37  -1    477.62    288.89    138.37 <
   6  37   0    421.63    535.41    161.43 o
   6  37   1   3943.59   3837.95    307.84 o
   6  38  -3     52.00    -72.04    115.31 <
   6  38  -2    161.29    249.56    137.65 <
   6  38  -1    236.10    416.89    159.82 <
   6  38   0    228.64    -75.80    118.34 <
   6  39  -3   1097.45    985.54    232.22 o
   6  39  -2   3632.04   4101.45    461.22 o
   6  39  -1    865.18    750.11    193.25 o
   7   0 -10    172.98     92.07     83.66 <
   7   0  -8    344.45    434.58     94.39 o
   7   0  -6   9709.35  10722.30    470.34 o
   7   0  -4  48690.90  50574.30    935.13 o
   7   0  -2    830.53    861.84     91.89 o
   7   0   0    101.54     92.42     33.07 <
   7   0   2   4921.13   5220.53    320.35 o
   7   0   4   4159.99   4239.10    348.77 o
   7   1 -10   1523.75   1623.56    209.69 o
   7   1  -9    491.67    444.06     84.02 o
   7   1  -8    239.85    270.30     52.38 o
   7   1  -7   6566.32   7123.69    272.08 o
   7   1  -6    814.45    790.15     81.16 o
   7   1  -5   9751.12  10723.70    318.74 o
   7   1  -4   3094.80   3109.83    185.74 o
   7   1  -3   1380.46   1245.11     77.94 o
   7   1  -2   3329.10   3010.08    118.17 o
   7   1  -1      0.56     36.47     42.90 <
   7   1   0   1404.72   1410.29     97.25 o
   7   1   1     15.16    307.66     68.65 o
   7   1   2   4922.96   4981.52    220.96 o
   7   1   3   1954.99   2039.73    156.24 o
   7   1   4   1005.44    876.14    162.68 o
   7   2 -10   2295.28   2744.79    287.99 o
   7   2  -9   4343.30   4692.99    255.46 o
   7   2  -8     52.36     40.22     34.14 <
   7   2  -7   7804.70   8362.36    274.05 o
   7   2  -6     60.60     32.71     28.07 <
   7   2  -5    517.00    544.17     60.07 o
   7   2  -4   4412.55   4380.33    175.19 o
   7   2  -3    519.82    503.41     51.31 o
   7   2  -2   3353.29   3167.22    121.74 o
   7   2  -1  11661.40  11213.70    220.06 o
   7   2   0   6411.13   6823.18    174.12 o
   7   2   1   3928.08   3888.90    186.99 o
   7   2   2   2210.96   2313.96    207.01 o
   7   2   3    737.19    754.04     96.36 o
   7   2   4      4.36    -63.10     68.65 <
   7   3 -10   8889.75   9456.95    493.58 o
   7   3  -9     48.20     47.55     52.02 <
   7   3  -8  10551.30  11719.40    455.14 o
   7   3  -7    328.82    320.17     59.35 o
   7   3  -6    127.77    135.86     40.40 o
   7   3  -5    749.55    706.49     64.53 o
   7   3  -4      2.79     62.39     31.11 <
   7   3  -3     49.54    103.15     43.80 <
   7   3  -2     32.24    156.42     28.25 o
   7   3  -1     60.93    294.43     46.66 o
   7   3   0   3362.22   3560.86    140.33 o
   7   3   1     80.05    321.96    125.14 <
   7   3   2     42.18    244.02     72.58 o
   7   3   3    237.45    212.38     55.78 o
   7   3   4    207.51    383.10    119.60 o
   7   3   5     54.50    103.15     92.78 <
   7   4 -10    158.63    233.83     68.65 o
   7   4  -9   2620.58   2689.01    195.04 o
   7   4  -8    280.74    269.76     79.19 o
   7   4  -7  11624.80  12918.10    342.70 o
   7   4  -6    787.63    743.31     72.22 o
   7   4  -5    874.39    852.72     72.94 o
   7   4  -4   1049.98   1046.86     71.86 o
   7   4  -3   7608.14   7720.59    254.56 o
   7   4  -2   2418.11   2333.80     89.03 o
   7   4  -1  26151.80  26360.30    326.43 o
   7   4   0   2316.42   2374.38    116.38 o
   7   4   1   6560.85   6434.72    320.71 o
   7   4   2    324.37    358.61     74.37 o
   7   4   3    920.00    870.77    154.10 o
   7   4   4    183.77    279.95     99.39 <
   7   4   5   1348.48   1323.95    224.17 o
   7   5 -10   2074.19   2335.77    192.71 o
   7   5  -9     17.72     12.16     39.87 <
   7   5  -8    430.42    403.66     93.32 o
   7   5  -7   4494.39   4829.57    209.51 o
   7   5  -6    964.88    996.45     84.38 o
   7   5  -5   7705.95   8013.77    212.38 o
   7   5  -4  10123.80  10360.30    311.77 o
   7   5  -3   3798.94   3605.19    124.06 o
   7   5  -2   7509.41   7046.28    152.67 o
   7   5  -1      0.15      0.00     45.05 <
   7   5   0   2727.17   2821.66    147.48 o
   7   5   1    383.21    451.57     95.28 o
   7   5   2   7662.17   8123.89    277.98 o
   7   5   3    242.13    329.83     97.96 o
   7   5   4    740.01    863.80    168.22 o
   7   5   5    503.29    451.57    137.47 o
   7   6 -10     29.70      9.47     43.98 <
   7   6  -9     14.81     74.19     62.21 <
   7   6  -8     28.45     27.53     51.84 <
   7   6  -7   2661.09   2581.40    202.18 o
   7   6  -6   8259.24   9255.30    251.70 o
   7   6  -5   3273.74   3475.59    200.58 o
   7   6  -4  32851.70  33162.90    976.78 o
   7   6  -3   6484.31   6560.75    260.46 o
   7   6  -2    242.59    235.79     42.73 o
   7   6  -1    866.33    807.13     78.12 o
   7   6   0    151.12    122.10     38.97 o
   7   6   1    130.22    111.91     35.57 o
   7   6   2   5216.97   6182.66    451.03 o
   7   6   3    242.38    143.73     57.03 <
   7   6   4   2468.97   2396.55    277.80 o
   7   6   5    335.18    352.17    121.38 <
   7   7 -10      0.22     35.93     44.69 <
   7   7  -9     99.81    179.48     76.51 <
   7   7  -8   1834.73   1987.17    193.78 o
   7   7  -7   1847.79   1919.42    147.84 o
   7   7  -6   4750.32   5022.64    180.02 o
   7   7  -5   4729.33   4981.52    170.19 o
   7   7  -4   2491.43   2465.02    106.90 o
   7   7  -3    406.91    417.60     42.37 o
   7   7  -2  11253.00  11515.50    345.38 o
   7   7  -1    355.52    332.68     66.50 o
   7   7   0     91.70    114.05     44.69 <
   7   7   1    124.78    667.87     64.18 o
   7   7   2   2674.00   2990.06    236.33 o
   7   7   3   3180.68   3386.03    559.00 o
   7   7   4     33.15    178.59     74.19 <
   7   7   5   2574.72   2803.78    333.04 o
   7   8 -10   1611.59   1689.53    170.19 o
   7   8  -9    545.55    450.85    105.83 o
   7   8  -8    680.20    819.65    129.96 o
   7   8  -7   2137.29   2262.48    164.64 o
   7   8  -6    983.96   1021.12    104.94 o
   7   8  -5    181.29    213.45     41.65 o
   7   8  -4   3219.23   3138.79    149.09 o
   7   8  -3   1802.89   1855.96     92.60 o
   7   8  -2   4739.35   4275.57    319.99 o
   7   8  -1   4051.37   4093.94    175.37 o
   7   8   0  21542.10  23159.60    725.97 o
   7   8   1   1070.42    897.41    123.35 o
   7   8   2  12040.60  13427.50    484.99 o
   7   8   3     55.69    406.70    156.42 <
   7   8   4    107.84     52.56     50.41 <
   7   8   5   1177.72   1408.68    413.49 o
   7   9 -10   4262.63   4433.42    329.29 o
   7   9  -9   1499.66   1545.80    189.67 o
   7   9  -8   7256.71   7442.61    372.91 o
   7   9  -7   3121.03   3369.40    199.68 o
   7   9  -6    731.64    776.39     94.57 o
   7   9  -5    346.77    325.71     47.91 o
   7   9  -4    147.45    189.67     47.19 o
   7   9  -3     60.20     26.46     38.79 <
   7   9  -2    451.13    612.99     69.00 o
   7   9  -1     52.02     25.74     56.13 <
   7   9   0   3478.26   3699.76    232.04 o
   7   9   1     55.28    244.37     77.41 o
   7   9   2    167.04    743.14    263.14 <
   7   9   3   1152.26   1394.74    173.05 o
   7   9   4    259.16    219.53    183.41 <
   7   9   5    988.16    941.21    154.63 o
   7  10 -10    357.61    383.81    101.90 o
   7  10  -9   1181.18   1356.48    178.41 o
   7  10  -8    973.20    955.69    117.27 o
   7  10  -7   2318.52   2275.53    166.07 o
   7  10  -6   7894.34   8168.04    292.28 o
   7  10  -5   1186.10   1200.06    109.23 o
   7  10  -4   2752.91   2491.30    135.33 o
   7  10  -3   8014.09   8121.56    312.84 o
   7  10  -2    149.98    160.89     46.48 o
   7  10  -1  16237.00  16701.00    357.71 o
   7  10   0     41.19     16.80     33.79 <
   7  10   1    901.89    839.85    123.71 o
   7  10   2    547.78    474.80     97.96 o
   7  10   3   1896.93   2095.33    213.98 o
   7  10   4    783.49    741.70    128.89 o
   7  10   5   4835.12   5099.51    343.41 o
   7  11 -10   3055.59   2971.29    274.23 o
   7  11  -9      1.55    -57.21    106.54 <
   7  11  -8    719.86    673.77    101.36 o
   7  11  -7    124.86    131.75     53.63 <
   7  11  -6   2092.37   2118.39    152.31 o
   7  11  -5    247.28    305.51     62.93 o
   7  11  -4  12585.70  12691.20   1202.39 o
   7  11  -3   4009.58   3700.66    196.11 o
   7  11  -2   3139.51   3071.40    148.55 o
   7  11  -1    292.16    259.75     43.26 o
   7  11   0   4003.16   4019.76    189.67 o
   7  11   1   1246.28   1255.84    147.66 o
   7  11   2   2831.47   3156.67    243.48 o
   7  11   3     10.44    127.10     74.37 <
   7  11   4    464.77    278.70    114.77 <
   7  11   5      6.89    168.40    295.14 <
   7  12 -10    139.22    217.02    133.54 <
   7  12  -9    120.18     -2.86     48.09 <
   7  12  -8     44.76     53.09     58.99 <
   7  12  -7   1072.69    944.78    112.62 o
   7  12  -6   6824.02   7474.25    287.99 o
   7  12  -5   1072.64   1414.05    155.88 o
   7  12  -4  11596.70  12168.30    527.72 o
   7  12  -3   7681.75   7446.00    289.96 o
   7  12  -2   1875.76   1724.39    114.59 o
   7  12  -1   6301.08   6373.58    237.40 o
   7  12   0    763.24    739.20     86.70 o
   7  12   1    846.36    846.82    122.81 o
   7  12   2   5077.08   5773.10    328.22 o
   7  12   3   2003.27   2167.37    217.92 o
   7  12   4    356.25    402.23    103.51 o
   7  12   5   2602.39   2599.09    251.35 o
   7  13 -10    263.98    143.73     99.93 <
   7  13  -9    621.04    494.65    153.74 o
   7  13  -8   5428.50   5391.97    277.98 o
   7  13  -7   2408.73   2497.73    178.05 o
   7  13  -6   2140.52   2340.60    207.73 o
   7  13  -5     19.90    156.24     67.40 <
   7  13  -4    550.36    460.86     88.85 o
   7  13  -3    285.69    279.41     72.22 o
   7  13  -2   3408.48   3270.72    157.14 o
   7  13  -1   1765.38   1559.03    146.59 o
   7  13   0     33.78    -37.00     35.75 <
   7  13   1    398.36    561.86    142.48 o
   7  13   2   1333.75   1578.16    176.62 o
   7  13   3   7536.94   8744.75    439.95 o
   7  13   4    144.21     62.75    122.10 <
   7  13   5   1110.44   1007.35    357.53 <
   7  14 -10   3209.05   2957.70    399.54 o
   7  14  -9    105.57     51.66     52.20 <
   7  14  -8   1366.25   1320.19    204.69 o
   7  14  -7     62.16      4.83     50.23 <
   7  14  -6   1725.75   1819.13    188.60 o
   7  14  -5    268.13    285.67     80.98 o
   7  14  -4   5777.05   6157.45    309.62 o
   7  14  -3    260.94    256.53     52.74 o
   7  14  -2  10600.80  10384.20    281.74 o
   7  14  -1    382.85    392.93     80.27 o
   7  14   0  14357.40  15530.90    493.40 o
   7  14   1   1290.87   1247.08    150.70 o
   7  14   2   9301.12  10875.10    458.18 o
   7  14   3    465.66    671.27    126.39 o
   7  14   4      2.70   -112.80     66.86 <
   7  14   5    585.67    579.03    124.60 o
   7  15  -9   1273.24   1288.91    184.85 o
   7  15  -8   1500.80   1347.55    181.09 o
   7  15  -7   3172.65   3540.30    271.73 o
   7  15  -6    111.45    151.59     70.26 <
   7  15  -5    164.65    262.07     79.37 o
   7  15  -4    213.23    180.55     64.89 <
   7  15  -3    771.99    695.40    102.61 o
   7  15  -2   2838.94   2672.21    144.44 o
   7  15  -1    101.31    143.73     57.21 <
   7  15   0   1002.10    988.22    132.47 o
   7  15   1    271.66    312.84     78.12 o
   7  15   2    475.06    561.33    119.60 o
   7  15   3   3163.70   3398.18    273.51 o
   7  15   4   1938.33   1848.99    202.36 o
   7  15   5   1506.39   1550.45    198.97 o
   7  16  -9   1147.64   1014.68    165.90 o
   7  16  -8    330.51    353.24    116.20 o
   7  16  -7    854.54    959.44    147.30 o
   7  16  -6   9843.50  10527.90    446.92 o
   7  16  -5     39.87     84.74     53.99 <
   7  16  -4  16083.20  16488.20    516.10 o
   7  16  -3   5300.31   5288.64    285.49 o
   7  16  -2   9627.51   9330.03    421.53 o
   7  16  -1  11171.20  11014.20    405.44 o
   7  16   0    943.48    947.82    131.93 o
   7  16   1     38.11    126.75     67.57 <
   7  16   2    259.69    374.34    120.49 o
   7  16   3    497.95    477.13    113.16 o
   7  16   4   2224.95   2319.14    240.44 o
   7  16   5    891.24    404.01    290.67 <
   7  17  -9    815.83    864.34    152.85 o
   7  17  -8    108.46    154.10     77.58 <
   7  17  -7     65.83     -4.65     53.09 <
   7  17  -6    290.87    170.54     94.75 <
   7  17  -5     15.41    -29.68     53.63 <
   7  17  -4   5214.37   5136.87    295.32 o
   7  17  -3    534.99    456.57    123.17 o
   7  17  -2   3360.09   3484.53    169.83 o
   7  17  -1    270.80    202.01     63.10 o
   7  17   0   4569.32   4586.09    278.52 o
   7  17   1   2249.33   2252.11    204.69 o
   7  17   2   4147.65   4649.37    306.41 o
   7  17   3      0.97     19.49     88.31 <
   7  17   4    124.96    171.44     79.01 <
   7  17   5      0.81    -20.20    120.49 <
   7  18  -9    882.22    905.81    168.40 o
   7  18  -8    215.68    227.93    113.52 <
   7  18  -7   2556.86   2819.87    249.38 o
   7  18  -6   1684.13   1792.14    190.39 o
   7  18  -5   1501.86   1677.73    179.30 o
   7  18  -4    775.74    774.24    120.13 o
   7  18  -3   3658.49   3723.90    250.81 o
   7  18  -2   3421.07   3346.70    250.99 o
   7  18  -1   3734.42   3841.70    355.39 o
   7  18   0   3233.45   3087.66    232.04 o
   7  18   1   3378.63   3402.83    253.31 o
   7  18   2    849.02    812.67    131.39 o
   7  18   3   1279.31   1394.03    182.34 o
   7  18   4    371.99    285.67     93.32 o
   7  18   5   1446.12    182.88    232.22 <
   7  19  -9     47.81    109.05     67.75 <
   7  19  -8   5102.15   5505.31    367.01 o
   7  19  -7    540.72    609.60    119.42 o
   7  19  -6   1062.10   1038.10    146.95 o
   7  19  -5    904.69    776.74    127.46 o
   7  19  -4     18.25     28.60     45.76 <
   7  19  -3    338.33    308.19    130.32 <
   7  19  -2    169.53    286.92     76.69 o
   7  19  -1    897.17    771.74    170.37 o
   7  19   0    124.45    213.09     97.96 <
   7  19   1    985.06   1098.17    266.54 o
   7  19   2      5.13     60.96    101.00 <
   7  19   3   1949.91   2349.18    235.97 o
   7  19   4    848.85    838.60    150.34 o
   7  20  -9    638.82    749.03    155.17 o
   7  20  -8    362.58    464.08    121.56 o
   7  20  -7    331.82    340.19    102.08 o
   7  20  -6    594.52    649.28    125.85 o
   7  20  -5   2354.29   2373.13    214.52 o
   7  20  -4   2670.89   3073.54    238.65 o
   7  20  -3    813.27    901.52    129.96 o
   7  20  -2   3315.11   3325.42    237.76 o
   7  20  -1   1881.64   1572.26    237.04 o
   7  20   0   5074.78   4713.01    319.64 o
   7  20   1   2183.73   2204.91    211.48 o
   7  20   2   7057.46   7330.16    393.82 o
   7  20   3   3660.26   3797.19    297.47 o
   7  20   4     98.47      8.22     67.57 <
   7  21  -9    934.30    835.74    185.74 o
   7  21  -8    208.61    100.65     66.68 <
   7  21  -7   7316.17   7467.10    413.31 o
   7  21  -6    929.21    782.28    139.80 o
   7  21  -5   3179.27   3017.59    244.55 o
   7  21  -4    336.52    157.85    114.95 <
   7  21  -3    549.16    502.33    118.52 o
   7  21  -2     46.73     14.30     57.38 <
   7  21  -1   1329.24   1248.33    216.31 o
   7  21   0    358.09    290.32    122.10 <
   7  21   1     83.96    152.31     70.08 <
   7  21   2    832.18   1071.17    158.21 o
   7  21   3    127.80     90.46     58.28 <
   7  21   4   2690.00   2772.86    268.15 o
   7  22  -9    309.58    254.56     92.42 <
   7  22  -8    164.70    165.36    107.80 <
   7  22  -7    449.66    550.60    123.53 o
   7  22  -6   8130.12   9165.92    445.13 o
   7  22  -5   1630.15   1827.36    194.86 o
   7  22  -4  10386.60  10829.00    454.96 o
   7  22  -3    413.81    390.79    115.84 o
   7  22  -2   2043.60   1724.57    175.73 o
   7  22  -1   1310.41   1343.43    230.43 o
   7  22   0    383.31    460.15    102.61 o
   7  22   1    353.59    305.15    125.49 <
   7  22   2   1880.58   1936.76    319.99 o
   7  22   3    402.73    394.36    109.58 o
   7  22   4   2295.06   2577.11    262.25 o
   7  23  -8    197.91    336.26    112.80 <
   7  23  -7    359.08    264.58    100.11 <
   7  23  -6    653.96    664.66    176.98 o
   7  23  -5    142.51    148.20    112.80 <
   7  23  -4   2707.00   2867.60    240.26 o
   7  23  -3   2673.73   2770.17    314.63 o
   7  23  -2   4658.33   4531.03    287.10 o
   7  23  -1     14.57    288.89    117.81 <
   7  23   0   2194.41   2116.60    203.97 o
   7  23   1   1304.54   1373.29    174.83 o
   7  23   2   1569.92   1420.66    204.51 o
   7  23   3    262.71    372.01    104.58 o
   7  23   4     69.86    102.61     86.17 <
   7  24  -8   2198.32   2262.83    248.84 o
   7  24  -7   2117.30   2146.28    232.22 o
   7  24  -6    312.88    278.16    163.57 <
   7  24  -5   1448.85   1544.01    186.27 o
   7  24  -4    249.65    313.92     96.36 o
   7  24  -3   2129.19   2207.59    206.48 o
   7  24  -2   7011.14   7205.74    366.47 o
   7  24  -1   6036.59   5501.55    459.79 o
   7  24   0   7892.51   8889.90    480.35 o
   7  24   1    419.96    459.25    105.11 o
   7  24   2      0.06      7.87     61.50 <
   7  24   3    635.12    773.70    144.44 o
   7  24   4      1.59   -139.62     87.42 <
   7  25  -8   2397.08   2509.17    266.90 o
   7  25  -7    355.75    359.50    102.08 o
   7  25  -6   1243.99   1247.44    177.34 o
   7  25  -5     74.52    159.46     82.05 <
   7  25  -4    114.82    119.42    104.94 <
   7  25  -3    600.19    487.50    132.47 o
   7  25  -2    159.88    273.69    108.69 <
   7  25  -1     15.00     15.73     91.17 <
   7  25   0    212.78    132.82    102.08 <
   7  25   1    206.23    216.13    127.64 <
   7  25   2    126.10    116.91     65.79 <
   7  25   3    379.47    227.75     86.34 <
   7  26  -8    143.04    250.45    103.33 <
   7  26  -7    688.00    719.90    148.20 o
   7  26  -6     23.36     59.17     92.24 <
   7  26  -5    836.35    946.03    153.74 o
   7  26  -4   1016.83    897.77    148.20 o
   7  26  -3   2725.45   2626.44    233.47 o
   7  26  -2     69.68    238.83    114.41 <
   7  26  -1   6316.48   5880.36    483.39 o
   7  26   0    286.73    313.92    123.89 <
   7  26   1   5018.15   5264.15    340.91 o
   7  26   2    478.48    484.82    114.41 o
   7  26   3   1348.63   1352.55    181.81 o
   7  27  -7   3558.96   3711.38    313.92 o
   7  27  -6   1744.75   1941.23    222.92 o
   7  27  -5    674.12    753.50    139.44 o
   7  27  -4    797.28    815.71    216.13 o
   7  27  -3    863.59    795.33    140.15 o
   7  27  -2     68.81     -6.08     64.18 <
   7  27  -1    421.83    332.68    112.44 <
   7  27   0    376.43    233.11    108.33 <
   7  27   1     79.33     68.83     61.67 <
   7  27   2   1051.68   1095.66    163.75 o
   7  27   3     20.95     60.96     66.32 <
   7  28  -7      0.03    -25.74    106.54 <
   7  28  -6   4694.78   4954.35    470.34 o
   7  28  -5   7881.13   8538.63    451.03 o
   7  28  -4   6967.99   7637.82    413.85 o
   7  28  -3   1732.94   1854.35    203.44 o
   7  28  -2    914.59    930.30    209.87 o
   7  28  -1    545.46    604.23    169.47 o
   7  28   0    110.59    104.40     89.74 <
   7  28   1    464.09    446.02    180.91 <
   7  28   2    770.37    894.73    152.13 o
   7  28   3    564.97    653.93    136.22 o
   7  29  -7     97.97    -19.66    170.54 <
   7  29  -6   1160.36   1277.47    186.99 o
   7  29  -5    343.57    227.57     89.03 <
   7  29  -4   1734.99   1598.18    213.63 o
   7  29  -3   1515.01   1414.94    184.49 o
   7  29  -2   3929.63   3818.64    412.95 o
   7  29  -1    145.48    233.29    124.60 <
   7  29   0    118.72    -29.14     83.48 <
   7  29   1    618.26    586.00    120.67 o
   7  29   2    587.92    540.77    129.43 o
   7  29   3   1066.01   1074.75    241.69 o
   7  30  -7    714.20    553.82    177.52 o
   7  30  -6    271.22    297.11    110.12 <
   7  30  -5     17.62    -26.46     75.44 <
   7  30  -4    119.52    114.05     74.90 <
   7  30  -3    124.82    253.49     85.81 <
   7  30  -2   5244.92   5919.33    524.86 o
   7  30  -1    822.01    493.76    146.05 o
   7  30   0   4638.42   4740.54    468.19 o
   7  30   1    146.31     51.31     75.08 <
   7  30   2   1079.13    985.36    158.21 o
   7  31  -6    541.89    393.64    233.11 <
   7  31  -5     62.34    -33.97     68.47 <
   7  31  -4     36.80    114.59     64.36 <
   7  31  -3    679.73    557.40    121.92 o
   7  31  -2    325.84    213.80    121.38 <
   7  31  -1    166.04     89.03     73.12 <
   7  31   0   1031.62    971.42    216.49 o
   7  31   1    256.65    251.70     75.98 o
   7  31   2     55.23    136.40     70.08 <
   7  32  -6    542.74    415.63    109.40 o
   7  32  -5   1427.49   1703.83    331.43 o
   7  32  -4      6.21   -113.34    103.68 <
   7  32  -3   1461.71   1325.74    181.99 o
   7  32  -2    643.17    770.66    199.68 o
   7  32  -1    825.43   1036.67    219.17 o
   7  32   0    154.98    203.26    130.50 <
   7  32   1   1990.19   2170.41    238.30 o
   7  32   2    129.90    116.56     71.86 <
   7  33  -5    117.21      2.32     80.80 <
   7  33  -4   1168.70   1206.32    180.20 o
   7  33  -3   1184.62   1260.84    184.13 o
   7  33  -2     24.88    121.03    115.84 <
   7  33  -1      3.83     31.64     78.66 <
   7  33   0    286.78    379.70    145.16 <
   7  33   1    106.14    -17.88     55.06 <
   7  34  -5   5076.54   5823.16    400.62 o
   7  34  -4    889.82    903.67    156.78 o
   7  34  -3   2241.80   2496.66    252.96 o
   7  34  -2     13.84    220.78    146.95 <
   7  34  -1     70.49     71.15     85.27 <
   7  34   0     49.56      2.50     71.51 <
   7  34   1    367.14    344.13    106.19 o
   7  35  -4    533.76    377.56    105.47 o
   7  35  -3    649.39    530.94    126.75 o
   7  35  -2    853.83   1190.41    244.91 o
   7  35  -1    413.25    195.39    130.14 <
   7  35   0    697.70    457.82    148.38 o
   7  36  -3     31.24    -15.02     61.32 <
   7  36  -2   3855.38   3961.83    454.60 o
   7  36  -1     24.27    -15.91     83.31 <
   7  36   0   3998.67   3922.33    444.95 o
   7  37  -2    184.65    117.63     93.32 <
   7  37  -1    449.50    613.35    182.88 o
   8   0 -10    278.72    262.61    128.18 <
   8   0  -8  10155.50  10600.70    420.64 o
   8   0  -6   4728.43   4899.29    328.39 o
   8   0  -4   1921.16   1925.68    137.65 o
   8   0  -2    671.64    500.90     98.50 o
   8   0   0   1771.79   1798.22    165.90 o
   8   0   2   1763.54   2050.64    213.09 o
   8   1 -10    664.05    783.89    154.63 o
   8   1  -9      3.38    152.85     70.08 <
   8   1  -8    704.73    758.33    102.25 o
   8   1  -7   6493.82   7217.18    258.32 o
   8   1  -6    492.52    514.13     68.47 o
   8   1  -5   2568.30   2654.51    165.00 o
   8   1  -4     52.11     31.28     25.38 <
   8   1  -3   6105.71   6290.10    189.31 o
   8   1  -2     18.69     34.14     35.75 <
   8   1  -1   8972.28   9740.12    246.34 o
   8   1   0   1019.96   1013.07     73.65 o
   8   1   1   4560.36   4866.22    278.34 o
   8   1   2   4915.46   5872.85    294.43 o
   8   2 -10   3994.25   4244.29    334.12 o
   8   2  -9     99.79     87.42     66.86 <
   8   2  -8   2813.00   3083.73    195.21 o
   8   2  -7    583.70    510.56    111.01 o
   8   2  -6    349.55    408.12     63.64 o
   8   2  -5   2192.80   2329.33    149.27 o
   8   2  -4    163.64    282.63     47.55 o
   8   2  -3   2058.55   2151.46     85.99 o
   8   2  -2   2248.38   2469.13    109.58 o
   8   2  -1     35.58    209.34     43.08 o
   8   2   0   1331.34   1333.78     95.46 o
   8   2   1    433.22    652.14    138.72 o
   8   2   2    320.39    714.35    317.31 <
   8   3 -10   1132.32   1353.09    188.42 o
   8   3  -9    118.45    278.70     91.35 o
   8   3  -8    803.25    797.12    124.96 o
   8   3  -7     39.86     63.10     53.99 <
   8   3  -6    752.94    766.73     82.59 o
   8   3  -5    237.67    250.45     46.12 o
   8   3  -4  15676.50  16415.30    683.25 o
   8   3  -3    503.26    502.33     43.08 o
   8   3  -2  15781.10  15756.90    337.51 o
   8   3  -1   4192.38   4134.70    161.96 o
   8   3   0    754.26    847.36     77.94 o
   8   3   1   1621.37   1697.93    140.87 o
   8   3   2   1998.61   2279.10    298.36 o
   8   3   3      4.69     52.92    112.09 <
   8   4 -10   1349.15   1453.20    195.75 o
   8   4  -9    500.50    537.55    108.87 o
   8   4  -8   3329.39   3499.90    253.85 o
   8   4  -7   3787.56   4408.22    265.47 o
   8   4  -6   1651.70   1864.36    114.41 o
   8   4  -5   5094.02   5374.45    186.81 o
   8   4  -4   3672.50   3814.35    168.22 o
   8   4  -3    345.02    381.85     38.26 o
   8   4  -2    311.02    363.08     52.92 o
   8   4  -1     18.32    170.72     45.76 o
   8   4   0   2940.25   3116.98    205.23 o
   8   4   1    975.98   1162.16    144.09 o
   8   4   2      1.22     55.95     70.43 <
   8   4   3    141.83    212.02     72.40 <
   8   5 -10    402.94    511.10    122.46 o
   8   5  -9    138.89    155.53     65.79 <
   8   5  -8   1768.22   1932.83    225.25 o
   8   5  -7   2666.07   2585.33    203.62 o
   8   5  -6   1573.96   1778.37    112.80 o
   8   5  -5    768.11    699.69     68.47 o
   8   5  -4   2591.54   2675.78    119.95 o
   8   5  -3   1679.31   1673.44     99.04 o
   8   5  -2    288.66    267.26     33.07 o
   8   5  -1   3224.72   3138.79    166.43 o
   8   5   0    832.14    947.64    105.83 o
   8   5   1   2193.01   2333.62    240.62 o
   8   5   2   7315.04   8139.62    554.00 o
   8   5   3    806.96    906.71    164.47 o
   8   5   4   2930.39   3044.22    382.38 o
   8   6 -10   1119.54   1207.21    180.73 o
   8   6  -9    493.71    395.79     95.28 o
   8   6  -8   7389.59   7902.22    380.06 o
   8   6  -7   1959.94   1984.49    180.02 o
   8   6  -6   4698.96   4753.77    224.35 o
   8   6  -5   1606.56   1728.32    103.86 o
   8   6  -4   5946.98   5939.71    235.79 o
   8   6  -3    826.58    785.15     57.74 o
   8   6  -2    473.52    413.49     52.92 o
   8   6  -1      7.84    185.20    119.77 <
   8   6   0   5699.86   6511.95    252.60 o
   8   6   1    363.05    477.67    127.10 o
   8   6   2   2960.81   3657.04    304.62 o
   8   6   3     44.86    176.26     72.40 <
   8   6   4     10.82    209.34    176.80 <
   8   7 -10    470.17    480.53     95.46 o
   8   7  -9    325.15    456.04    106.19 o
   8   7  -8   1177.24   1195.59    154.10 o
   8   7  -7   7910.65   8620.15    318.74 o
   8   7  -6     32.36     34.50     40.04 <
   8   7  -5   2923.10   3063.53    137.65 o
   8   7  -4   2009.25   1963.04    101.90 o
   8   7  -3    434.50    367.55     50.05 o
   8   7  -2   1696.09   1709.37    102.08 o
   8   7  -1  16238.40  17033.30    327.14 o
   8   7   0    118.35    180.55     51.84 o
   8   7   1   6439.47   7156.58    357.00 o
   8   7   2    713.01   1217.05    163.93 o
   8   7   3    263.02    380.60     92.96 o
   8   7   4    134.43    182.70     85.45 <
   8   8 -10   4901.42   5722.33    373.44 o
   8   8  -9    690.40    626.04    123.71 o
   8   8  -8   5069.48   5186.21    309.62 o
   8   8  -7    179.61    248.31     63.82 o
   8   8  -6   1092.12   1100.49    114.23 o
   8   8  -5   7030.15   7320.51    262.25 o
   8   8  -4     75.00    205.94     86.70 <
   8   8  -3     10.84      8.58     28.96 <
   8   8  -2   9751.59  10084.20    247.77 o
   8   8  -1   1282.42   1451.59    101.00 o
   8   8   0    535.91    467.12     71.69 o
   8   8   1     18.26    204.87     95.82 <
   8   8   2   3468.87   3872.81    285.13 o
   8   8   3     78.66    211.12    108.87 <
   8   8   4   1336.35   1406.36    177.69 o
   8   9 -10    242.99    346.99    109.05 o
   8   9  -9    861.14    936.38    148.02 o
   8   9  -8   1637.67   1736.72    184.67 o
   8   9  -7    462.01    441.91     95.64 o
   8   9  -6    743.11    759.58     94.93 o
   8   9  -5    588.46    574.02     78.12 o
   8   9  -4  15782.40  16828.80    747.78 o
   8   9  -3   5513.63   5399.48    540.77 o
   8   9  -2  12877.20  13508.70    287.82 o
   8   9  -1   5691.37   5965.28    217.20 o
   8   9   0     97.23    130.68     65.25 <
   8   9   1   3917.28   4408.22    293.00 o
   8   9   2    692.96    762.62    131.04 o
   8   9   3    240.27    178.59     72.58 <
   8   9   4    141.25    194.68    121.20 <
   8  10 -10     18.99    -48.98     57.21 <
   8  10  -9    968.15   1015.75    156.96 o
   8  10  -8      6.19     45.23     62.75 <
   8  10  -7   3945.96   4201.92    228.46 o
   8  10  -6   4839.56   5029.07    238.48 o
   8  10  -5   3079.30   3506.51    269.58 o
   8  10  -4   3129.66   2945.37    187.17 o
   8  10  -3   1211.72   1203.10    102.61 o
   8  10  -2    164.17    103.51     62.03 <
   8  10  -1    290.28    301.04     49.88 o
   8  10   0   1018.77    954.44    101.18 o
   8  10   1   3092.76   3134.50    289.96 o
   8  10   2    792.27    993.95    168.58 o
   8  10   3     80.91     43.08     69.18 <
   8  10   4     35.25    -95.64     74.55 <
   8  11 -10    188.23    313.56    136.40 <
   8  11  -9     45.07     88.49     59.53 <
   8  11  -8   1709.17   1543.83    153.02 o
   8  11  -7   2749.38   2682.04    183.24 o
   8  11  -6   8997.51   9452.84    327.50 o
   8  11  -5      5.31    -21.45     39.33 <
   8  11  -4   8583.32   8579.74    368.98 o
   8  11  -3   1340.48   1242.97    140.33 o
   8  11  -2   2295.33   2108.91    133.72 o
   8  11  -1    897.61    895.98     80.62 o
   8  11   0   1806.60   1773.55    136.40 o
   8  11   1    139.29    199.50     58.10 o
   8  11   2   7428.53   8724.72    536.66 o
   8  11   3    304.01    278.70     88.49 o
   8  11   4   4871.87   5167.08    380.24 o
   8  12  -9   1548.43   1546.51    188.24 o
   8  12  -8   1995.47   1808.59    164.29 o
   8  12  -7   2604.99   2547.25    180.02 o
   8  12  -6    951.40    955.87    109.23 o
   8  12  -5   4259.81   4253.76    271.37 o
   8  12  -4   3456.12   3307.37    420.28 o
   8  12  -3    709.32    665.19     79.01 o
   8  12  -2   1619.13   1449.09    111.91 o
   8  12  -1     38.79    -16.09     32.36 <
   8  12   0   2684.97   2730.13    169.47 o
   8  12   1    225.20    288.53     70.61 o
   8  12   2   1675.49   1887.06    204.69 o
   8  12   3    131.48    114.77     75.98 <
   8  12   4     27.98    131.57    238.12 <
   8  13  -9    703.75    654.11    180.02 o
   8  13  -8      8.96     74.19     71.51 <
   8  13  -7   2997.92   3165.07    259.21 o
   8  13  -6   1443.91   1289.27    156.96 o
   8  13  -5      3.28    -19.31     46.84 <
   8  13  -4  11262.30  11647.00    523.43 o
   8  13  -3      3.24     81.88     53.63 <
   8  13  -2   7995.17   8541.31    303.37 o
   8  13  -1   7323.41   7530.38    263.32 o
   8  13   0   2915.56   2983.08    179.30 o
   8  13   1   7333.86   7599.39    294.43 o
   8  13   2      6.97     11.44    106.01 <
   8  13   3    828.71    779.96    141.94 o
   8  13   4    380.05    371.48    142.12 <
   8  14  -9    686.54    788.90    151.24 o
   8  14  -8   4082.03   4521.02    474.80 o
   8  14  -7     51.93    -13.41     68.83 <
   8  14  -6     46.67     14.12     65.79 <
   8  14  -5    103.87     89.74     61.67 <
   8  14  -4     36.68    119.42     54.35 <
   8  14  -3    640.75    677.17    110.66 o
   8  14  -2   5889.66   5779.72    223.82 o
   8  14  -1     81.99    -11.26     32.36 <
   8  14   0    152.24    112.27     45.76 <
   8  14   1    455.86    419.21     77.05 o
   8  14   2   1142.35   1206.32    165.00 o
   8  14   3    131.70    145.16     71.33 <
   8  14   4    532.90    304.26    199.68 <
   8  15  -9      1.63    131.57     92.78 <
   8  15  -8   3404.96   3492.93    318.03 o
   8  15  -7   1307.12   1189.16    163.75 o
   8  15  -6     63.80    -17.52     63.10 <
   8  15  -5    191.26    210.95     70.61 <
   8  15  -4   6750.05   7549.33    364.15 o
   8  15  -3     18.45    135.33     74.19 <
   8  15  -2    955.15    875.24     90.81 o
   8  15  -1   5301.97   5532.12    200.40 o
   8  15   0   1819.70   1795.54    145.34 o
   8  15   1   2336.75   2331.66    171.62 o
   8  15   2    130.97     -4.83     60.24 <
   8  15   3    212.95    357.00    100.47 o
   8  15   4    313.58    321.07    188.78 <
   8  16  -9     80.50    137.47     70.08 <
   8  16  -8   1613.89   1619.09    200.58 o
   8  16  -7    610.50    576.34    117.99 o
   8  16  -6   8508.47   9334.50    435.48 o
   8  16  -5   5974.17   5945.43    333.04 o
   8  16  -4   2412.92   2418.00    209.87 o
   8  16  -3    130.10    208.80     69.72 <
   8  16  -2    274.95    441.38     94.93 o
   8  16  -1   1016.54    970.35    109.94 o
   8  16   0   1041.82   1062.77    114.59 o
   8  16   1   1557.00   1639.29    184.85 o
   8  16   2    208.07    358.25    103.68 o
   8  16   3     97.28    165.54     87.06 <
   8  16   4     24.58     85.81    114.41 <
   8  17  -9     17.81     -3.40    185.74 <
   8  17  -8   1923.66   1964.83    220.60 o
   8  17  -7     70.67    105.11    116.02 <
   8  17  -6    327.85    300.15     83.66 o
   8  17  -5   1809.69   2074.41    268.69 o
   8  17  -4   5826.94   5917.01    474.98 o
   8  17  -3    431.00    362.54     86.70 o
   8  17  -2    338.63    244.37     69.72 o
   8  17  -1    133.63    164.64     69.36 <
   8  17   0    731.92    740.63     98.86 o
   8  17   1    484.50    479.27    104.94 o
   8  17   2   7900.55   8863.09    447.81 o
   8  17   3   1111.19   1358.63    188.06 o
   8  17   4   2277.00   1935.15    296.75 o
   8  18  -9    427.58    459.79    120.85 o
   8  18  -8    139.38    -77.76     74.01 <
   8  18  -7   1409.64   1338.79    176.44 o
   8  18  -6    205.48    107.80     58.81 <
   8  18  -5   8357.39   8518.07    410.63 o
   8  18  -4     15.96    -15.20     57.92 <
   8  18  -3    418.38    438.34     94.75 o
   8  18  -2   1588.45   1490.56    166.97 o
   8  18  -1    483.44    467.30     78.48 o
   8  18   0   3328.28   3505.08    207.91 o
   8  18   1    189.87    331.61     91.53 o
   8  18   2    728.41    976.42    160.71 o
   8  18   3     79.18    176.62     58.28 o
   8  18   4    890.13     83.31    176.98 <
   8  19  -9      0.18   -112.98     84.56 <
   8  19  -8    175.80    248.66     92.07 <
   8  19  -7   2480.97   2520.08    245.45 o
   8  19  -6    112.81    129.07     72.58 <
   8  19  -5     90.07    -54.35    124.42 <
   8  19  -4   4851.28   5015.13    311.59 o
   8  19  -3    737.37    790.86    126.39 o
   8  19  -2  12390.50  13199.10    482.14 o
   8  19  -1   5331.24   5571.63    258.86 o
   8  19   0   6846.48   7654.80    390.25 o
   8  19   1    205.01    345.20    111.73 o
   8  19   2    170.98    289.24    102.08 <
   8  19   3     44.90     50.05    146.05 <
   8  20  -9   1463.83   1436.39    285.13 o
   8  20  -8   3040.66   3016.87    281.56 o
   8  20  -7    382.44    290.32     94.39 o
   8  20  -6     59.09     52.92     52.02 <
   8  20  -5    252.01    133.90     65.79 <
   8  20  -4    351.90    236.15     74.90 o
   8  20  -3   1169.92   1087.80    145.52 o
   8  20  -2   4572.98   4711.94    293.54 o
   8  20  -1   1698.60   1579.23    284.24 o
   8  20   0    880.90    731.87    169.65 o
   8  20   1    168.46    161.25     72.94 <
   8  20   2    631.68    733.30    165.54 o
   8  20   3    244.13    201.65     94.57 <
   8  21  -8   1660.78   1825.03    222.39 o
   8  21  -7   1368.61   1331.81    180.55 o
   8  21  -6   2048.52   1886.35    232.22 o
   8  21  -5   3934.57   3868.88    287.46 o
   8  21  -4   3499.28   3368.69    261.89 o
   8  21  -3   3740.98   3908.92    276.91 o
   8  21  -2     47.61    -20.38     48.62 <
   8  21  -1   3368.92   3284.84    250.10 o
   8  21   0   2146.51   2070.48    298.90 o
   8  21   1   1578.30   1564.39    227.93 o
   8  21   2    366.63    350.20     99.22 o
   8  21   3    600.42    481.24    202.72 <
   8  22  -8   4263.55   4416.98    345.56 o
   8  22  -7    141.94    136.40     78.30 <
   8  22  -6   4921.37   5265.40    352.17 o
   8  22  -5    126.88     75.98     61.85 <
   8  22  -4    912.40    949.61    142.30 o
   8  22  -3    471.43    526.47    109.94 o
   8  22  -2    677.97    597.08    111.37 o
   8  22  -1      3.22    -75.26     64.71 <
   8  22   0    579.70    546.13    116.74 o
   8  22   1    828.81    920.11    146.59 o
   8  22   2    136.77    194.14     77.76 <
   8  22   3     17.48     62.21     79.01 <
   8  23  -8    875.48    949.61    173.23 o
   8  23  -7    764.09    613.89    127.28 o
   8  23  -6     23.94     57.21     59.53 <
   8  23  -5   3518.11   3487.21    278.34 o
   8  23  -4    130.11    130.86    133.00 <
   8  23  -3   1684.77   1769.08    193.25 o
   8  23  -2    349.02    464.44    106.19 o
   8  23  -1     99.36    174.83     69.72 <
   8  23   0    508.90    584.75    139.08 o
   8  23   1   2489.30   2828.45    255.99 o
   8  23   2   3182.32   3508.48    298.18 o
   8  23   3   2388.75   2787.34    277.45 o
   8  24  -8    334.70    415.81    110.30 o
   8  24  -7    127.72    186.45     85.09 <
   8  24  -6    748.62    738.84    149.27 o
   8  24  -5   3842.56   4100.92    309.09 o
   8  24  -4    181.78     16.80     52.20 <
   8  24  -3    906.92    684.14    121.56 o
   8  24  -2     31.62     37.90     64.36 <
   8  24  -1     33.70   -114.77    104.58 <
   8  24   0     38.06     59.53     59.71 <
   8  24   1    134.79    230.97     78.48 <
   8  24   2    100.84     57.03     69.36 <
   8  25  -8     26.76   -100.47    119.06 <
   8  25  -7   1099.30   1175.39    179.84 o
   8  25  -6      4.07     24.49    143.55 <
   8  25  -5     28.21     56.67     65.07 <
   8  25  -4   5190.76   4883.92    328.22 o
   8  25  -3   2701.11   2563.16    238.83 o
   8  25  -2   6567.19   6727.72    373.27 o
   8  25  -1    361.00    210.95    119.77 <
   8  25   0   1683.25   1714.02    198.79 o
   8  25   1      8.55   -120.13     73.12 <
   8  25   2    222.82    136.40     71.86 <
   8  26  -7    528.52    567.23    175.55 o
   8  26  -6    625.85    626.58    132.11 o
   8  26  -5    273.08    151.24     75.44 <
   8  26  -4    799.93    697.19    135.51 o
   8  26  -3    278.24    176.44    179.48 <
   8  26  -2   1772.47   1583.34    196.29 o
   8  26  -1    534.37    680.39    183.06 o
   8  26   0    140.01     38.97     56.85 <
   8  26   1    177.79    229.54     80.80 <
   8  26   2     14.04    155.17    108.15 <
   8  27  -7    231.59    496.61    190.92 <
   8  27  -6   2402.16   2397.44    252.42 o
   8  27  -5   1469.65   1458.74    193.60 o
   8  27  -4     31.92    -91.71     74.01 <
   8  27  -3    516.16    645.71    128.00 o
   8  27  -2     42.49     22.88     63.10 <
   8  27  -1   1789.94   1458.56    254.38 o
   8  27   0   2460.69   2740.32    253.31 o
   8  27   1    772.92    762.80    143.19 o
   8  27   2   1524.31   1595.50    211.48 o
   8  28  -7   1476.69   1697.93    311.05 o
   8  28  -6   3067.41   3007.04    286.21 o
   8  28  -5      3.61     -0.36    105.47 <
   8  28  -4   1311.03   1271.03    178.05 o
   8  28  -3    257.47    264.22     92.24 <
   8  28  -2      9.49     35.40     56.85 <
   8  28  -1     35.46    -98.14    109.05 <
   8  28   0    539.38    461.93    110.12 o
   8  28   1    667.68    636.59    124.78 o
   8  29  -6    194.20    272.80     94.39 <
   8  29  -5   1042.46   1099.42    169.29 o
   8  29  -4      2.64    -72.94     69.00 <
   8  29  -3   1125.14   1206.50    175.01 o
   8  29  -2     13.11     35.57    116.38 <
   8  29  -1   1470.08   1502.36    279.41 o
   8  29   0     72.78    -58.46     65.79 <
   8  29   1   1348.42   1617.13    201.29 o
   8  30  -6    110.24    119.95    105.29 <
   8  30  -5   1840.55   1755.67    221.13 o
   8  30  -4     24.22    151.42     76.33 <
   8  30  -3    218.38    274.23     96.18 <
   8  30  -2    159.31    154.63    175.91 <
   8  30  -1    136.62    113.70     85.63 <
   8  30   0    695.12    602.98    131.04 o
   8  30   1      2.16    -86.88     75.98 <
   8  31  -5    282.87    138.01     69.72 <
   8  31  -4   5475.39   6188.56    401.15 o
   8  31  -3   3177.59   3132.89    283.17 o
   8  31  -2   3637.23   3800.94    331.08 o
   8  31  -1   1844.23   1716.52    295.68 o
   8  31   0    336.99    252.60    148.55 <
   8  32  -5    147.73    -19.84     80.62 <
   8  32  -4   1332.18   1301.78    188.06 o
   8  32  -3      1.48     34.86     90.99 <
   8  32  -2    827.90    788.90    147.30 o
   8  32  -1    264.57    201.29    129.43 <
   8  32   0    638.60    716.32    141.23 o
   8  33  -4    202.21   -124.06     87.77 <
   8  33  -3    113.42    -11.62    169.29 <
   8  33  -2    112.44    -68.29    105.29 <
   8  33  -1    912.69   1146.79    253.31 o
   8  34  -3    606.66    369.87    151.77 <
   8  34  -2    160.43    240.80     93.67 <
   9   0 -10    472.85    557.40    185.20 o
   9   0  -8   1816.07   1697.39    268.15 o
   9   0  -6   2022.68   2012.92    221.67 o
   9   0  -4    325.40    368.26     67.93 o
   9   0  -2  14080.20  15243.60    444.06 o
   9   0   0   4105.88   4959.35    405.09 o
   9   0   2   2455.68   2465.91    316.77 o
   9   1 -10     44.52   -102.25    183.77 <
   9   1  -9   2258.14   2292.15    234.90 o
   9   1  -8   3300.94   3388.17    264.04 o
   9   1  -7    546.68    514.49     77.05 o
   9   1  -6   2627.64   2817.90    156.24 o
   9   1  -5   5363.80   5489.22    191.64 o
   9   1  -4    135.90    154.99     44.51 o
   9   1  -3   1463.21   1363.63     83.31 o
   9   1  -2     94.32    313.38     86.52 o
   9   1  -1    207.54    343.95     56.49 o
   9   1   0     65.84     84.02     50.77 <
   9   1   1     18.42    345.73    312.31 <
   9   1   2    400.73    455.32    107.26 o
   9   1   3     57.84    134.25     70.97 <
   9   1   4      6.06    -79.01    137.47 <
   9   2 -10     34.79    133.90     68.47 <
   9   2  -9    133.61    190.21     72.94 <
   9   2  -8     51.25    115.84    143.19 <
   9   2  -7    454.52    479.45     92.78 o
   9   2  -6    512.40    505.73     69.36 o
   9   2  -5   4851.77   4918.42    194.50 o
   9   2  -4   5242.37   4896.79    136.04 o
   9   2  -3    381.66    405.44     42.19 o
   9   2  -2   1930.36   2029.01    104.58 o
   9   2  -1   4211.53   4657.06    191.82 o
   9   2   0     57.44    -41.83     42.90 <
   9   2   1   6206.88   6877.52    353.07 o
   9   2   2    661.48   1059.19    189.85 o
   9   2   3    226.17    104.04    107.08 <
   9   2   4   2834.22   3258.03    412.59 o
   9   3 -10    701.29    748.14    148.91 o
   9   3  -9      0.99     -3.58     56.31 <
   9   3  -8   2207.03   2101.41    196.82 o
   9   3  -7     19.49     69.36     53.09 <
   9   3  -6   4237.55   4584.66    254.38 o
   9   3  -5    226.55    277.80     55.42 o
   9   3  -4   2039.56   1993.43     89.03 o
   9   3  -3    929.14    856.83     59.71 o
   9   3  -2   8884.40   8878.82    243.84 o
   9   3  -1    166.74    343.95     57.74 o
   9   3   0      7.28    -15.20     39.87 <
   9   3   1      2.70    720.97    142.30 o
   9   3   2   4037.86   4335.64    298.36 o
   9   3   3     77.79    282.09    131.57 <
   9   3   4    626.44   1302.32    272.08 o
   9   4 -10    975.80    885.97    223.46 o
   9   4  -9     93.91     27.89     50.59 <
   9   4  -8    954.89    891.69    131.04 o
   9   4  -7   1514.97   1736.36    173.94 o
   9   4  -6   2070.23   2222.79    179.66 o
   9   4  -5   7921.29   8372.02    320.89 o
   9   4  -4   1563.50   1522.38     97.79 o
   9   4  -3   1339.11   1460.17     75.08 o
   9   4  -2    332.39    383.45     47.73 o
   9   4  -1   6686.18   6799.05    221.85 o
   9   4   0   1013.92   1152.51    113.70 o
   9   4   1   7307.86   8629.08    366.11 o
   9   4   2     26.04    457.82    180.55 <
   9   4   3   1573.04   1484.30    267.08 o
   9   5 -10   2587.63   2641.82    363.97 o
   9   5  -9    337.65    418.49    145.87 <
   9   5  -8  14090.60  14980.90    524.32 o
   9   5  -7      0.93     -5.36     48.27 <
   9   5  -6   6408.45   6555.57    268.87 o
   9   5  -5   1417.18   1507.90    101.54 o
   9   5  -4   3872.16   4050.68    187.17 o
   9   5  -3    232.56    193.07     33.61 o
   9   5  -2     75.10    353.60    109.76 o
   9   5  -1     49.50     41.65     33.07 <
   9   5   0   1519.75   1676.83    138.72 o
   9   5   1    734.28   1253.87    203.44 o
   9   5   2      3.93    116.38    100.82 <
   9   5   3    247.58    496.08    166.97 <
   9   6 -10   1685.19   1831.83    308.19 o
   9   6  -9     55.80     85.09     81.88 <
   9   6  -8     96.06     55.78     48.80 <
   9   6  -7   1403.63   1503.79    159.82 o
   9   6  -6   1195.58   1274.25    120.49 o
   9   6  -5   1154.57   1156.62    107.97 o
   9   6  -4   2102.37   1962.86    175.91 o
   9   6  -3    270.57    251.17     47.02 o
   9   6  -2  12672.90  12907.90    301.94 o
   9   6  -1    444.49    531.12     93.14 o
   9   6   0   1939.67   2044.38    154.46 o
   9   6   1   1830.18   2064.04    165.90 o
   9   6   2    956.93   1057.94    213.80 o
   9   6   3   1239.99    866.66    201.11 o
   9   7  -9    784.37    976.96    149.99 o
   9   7  -8    571.37    539.34    108.15 o
   9   7  -7    907.37    739.92     97.79 o
   9   7  -6    216.36    197.72     53.99 o
   9   7  -5   8764.06   9351.84    302.47 o
   9   7  -4   1545.08   1425.13    116.38 o
   9   7  -3   4199.72   4104.67    385.24 o
   9   7  -2    532.66    641.59     71.15 o
   9   7  -1   2410.11   2825.41    143.37 o
   9   7   0    437.99    505.55     80.27 o
   9   7   1    438.38    365.40     73.83 o
   9   7   2     17.74    -20.56     92.60 <
   9   7   3    246.56    417.06    160.00 <
   9   8  -9     90.67    -36.65     78.66 <
   9   8  -8    160.14    142.66     62.93 <
   9   8  -7     25.07     88.13     55.42 <
   9   8  -6    348.42    321.07     68.29 o
   9   8  -5    582.08    500.90     76.15 o
   9   8  -4   4969.13   5121.67    475.88 o
   9   8  -3      9.32     17.52     27.71 <
   9   8  -2   4994.18   5390.90    256.71 o
   9   8  -1   1346.88   1259.23     97.43 o
   9   8   0    235.53    280.66     64.71 o
   9   8   1    567.62    621.75    117.63 o
   9   8   2    530.11    703.98    215.77 o
   9   8   3      1.82   -104.40    119.60 <
   9   9  -9    202.03    107.80     64.18 <
   9   9  -8   1284.33   1311.97    161.43 o
   9   9  -7     37.22     68.83     38.43 <
   9   9  -6    595.29    503.05     82.41 o
   9   9  -5   4383.66   4492.24    215.41 o
   9   9  -4     25.87     48.62    172.33 <
   9   9  -3   3136.81   2856.52    269.94 o
   9   9  -2   9584.65  10002.90    265.83 o
   9   9  -1      2.48    120.31     38.43 o
   9   9   0    960.69   1040.60    265.47 o
   9   9   1    435.33    559.90    207.55 <
   9   9   2   3988.84   4907.69    340.91 o
   9   9   3     48.27    -13.05    122.63 <
   9  10  -9    376.99    285.85    104.40 <
   9  10  -8    403.72    422.61     86.70 o
   9  10  -7   4110.11   4280.75    235.26 o
   9  10  -6     46.25     19.84     39.87 <
   9  10  -5   5198.01   5392.51    369.87 o
   9  10  -4    396.60    496.61    100.65 o
   9  10  -3      1.29    -28.78     49.52 <
   9  10  -2   3184.38   3082.66    159.10 o
   9  10  -1   1212.77   1179.68    101.90 o
   9  10   0   6436.64   7508.21    258.50 o
   9  10   1   6174.29   6612.77    372.73 o
   9  10   2    562.21    897.41    161.78 o
   9  10   3    905.49    940.32    147.48 o
   9  11  -9      1.55     -5.90     50.59 <
   9  11  -8  14161.60  16154.60    500.55 o
   9  11  -7    952.52   1035.78    122.46 o
   9  11  -6   4255.40   4785.24    299.97 o
   9  11  -5   1177.83   1423.16    174.30 o
   9  11  -4    386.54    334.65     79.37 o
   9  11  -3    866.17    874.17    124.78 o
   9  11  -2    190.43    243.30     49.34 o
   9  11  -1     76.61     58.10     28.78 <
   9  11   0    980.18   1066.88    100.11 o
   9  11   1      6.66    189.31     83.31 <
   9  11   2      2.29     -0.18     92.42 <
   9  11   3    281.75    291.39     88.31 o
   9  12  -9     78.47     12.51     72.40 <
   9  12  -8    153.17     88.85     53.81 <
   9  12  -7   1094.60   1106.21    126.57 o
   9  12  -6   3462.89   3433.76    262.97 o
   9  12  -5   1042.06   1164.67    151.95 o
   9  12  -4    123.70    104.04     51.84 <
   9  12  -3     56.61    -29.32     94.75 <
   9  12  -2   4441.81   4889.46    190.57 o
   9  12  -1    705.78    713.28     77.76 o
   9  12   0   1687.78   1620.17    118.70 o
   9  12   1   3734.50   4297.74    304.80 o
   9  12   2      7.15     80.09     65.79 <
   9  12   3   1352.50   1772.30    308.19 o
   9  13  -9    283.09    267.79    140.33 <
   9  13  -8     20.97    103.51     72.76 <
   9  13  -7    306.29    222.39     77.94 <
   9  13  -6     86.33     48.98     55.95 <
   9  13  -5   5947.06   6410.05    346.81 o
   9  13  -4   3640.51   4039.78    269.22 o
   9  13  -3   3553.11   3682.42    283.35 o
   9  13  -2    789.49    721.50     96.00 o
   9  13  -1    133.12    326.07     58.81 o
   9  13   0     72.37     50.05     42.19 <
   9  13   1     19.81    103.68     65.25 <
   9  13   2    164.37    311.05    102.08 o
   9  13   3    321.29    187.17    131.57 <
   9  14  -9    198.87    227.21     89.74 <
   9  14  -8     61.04    -17.52     76.51 <
   9  14  -7    877.67    643.74    128.18 o
   9  14  -6   1919.63   2182.75    225.07 o
   9  14  -5    249.68    134.43    140.15 <
   9  14  -4  12152.80  13337.10    532.91 o
   9  14  -3    767.03    646.42    115.48 o
   9  14  -2  11482.80  11850.80    690.04 o
   9  14  -1      7.10    -20.74     40.76 <
   9  14   0    112.06    107.62     52.02 <
   9  14   1    721.91    922.26    147.84 o
   9  14   2    696.63    641.77    127.46 o
   9  14   3     41.53    -43.44     94.03 <
   9  15  -9   1784.14   1748.52    221.49 o
   9  15  -8    888.06    773.88    139.62 o
   9  15  -7   1440.06   1328.06    181.45 o
   9  15  -6      0.94     82.41     67.40 <
   9  15  -5   2552.52   2342.38    214.52 o
   9  15  -4      4.97     -0.72     73.29 <
   9  15  -3   3421.43   3113.05    238.12 o
   9  15  -2   2294.42   2182.75    164.64 o
   9  15  -1    880.10    686.64     94.39 o
   9  15   0    707.18    578.67     89.92 o
   9  15   1     91.68   -128.53     75.08 <
   9  15   2   1350.88   1537.93    197.00 o
   9  15   3    242.00    138.72     69.54 <
   9  16  -9   1081.33   1050.97    242.23 o
   9  16  -8     84.48    110.84     76.87 <
   9  16  -7   1078.69   1240.82    175.19 o
   9  16  -6    155.81     66.68    137.29 <
   9  16  -5   2905.32   3154.34    255.28 o
   9  16  -4   1489.39   1335.21    234.54 o
   9  16  -3    275.04    307.66     84.20 o
   9  16  -2   5610.95   5637.24    354.85 o
   9  16  -1     16.92    -41.83     44.69 <
   9  16   0   4868.44   5327.97    304.80 o
   9  16   1   3610.50   4200.85    313.74 o
   9  16   2   3206.25   3628.43    300.86 o
   9  17  -9   2767.68   2564.23    365.76 o
   9  17  -8   8439.83   9402.43    486.60 o
   9  17  -7   3941.94   4122.37    311.59 o
   9  17  -6   2254.28   2298.41    226.50 o
   9  17  -5     24.21      9.83    105.65 <
   9  17  -4    119.51     18.41     59.71 <
   9  17  -3      1.40     44.51    110.84 <
   9  17  -2    362.48    154.46    143.37 <
   9  17  -1    821.48    758.15     99.39 o
   9  17   0   1539.42   1558.31    148.55 o
   9  17   1    334.32    306.41     89.38 o
   9  17   2     21.27   -143.91     96.36 <
   9  18  -8      3.88     17.88     82.59 <
   9  18  -7    252.82    187.35     93.85 <
   9  18  -6   6985.96   7019.29    395.25 o
   9  18  -5    936.58    836.81    205.05 o
   9  18  -4    402.03    377.20     90.81 o
   9  18  -3   2199.17   1923.89    196.29 o
   9  18  -2   2838.58   2893.70    238.83 o
   9  18  -1   3060.48   3120.38    231.68 o
   9  18   0      6.78    -78.48     55.42 <
   9  18   1   2326.55   2387.08    239.01 o
   9  18   2    665.82    618.53    213.45 <
   9  19  -8     45.99     -8.58     73.83 <
   9  19  -7     98.70     59.53     71.33 <
   9  19  -6   1239.63   1217.40    170.01 o
   9  19  -5   1717.98   1512.73    182.70 o
   9  19  -4   8201.66   8771.56    465.69 o
   9  19  -3      0.37    -25.21     61.50 <
   9  19  -2   2579.06   2613.57    229.36 o
   9  19  -1   2642.14   2532.95    186.10 o
   9  19   0    308.92    309.98    105.29 <
   9  19   1     82.76    114.41    101.90 <
   9  19   2   1244.62   1226.70    176.62 o
   9  20  -8    554.03    492.50    126.57 o
   9  20  -7     16.14    -44.16     51.48 <
   9  20  -6   1466.23   1528.64    201.47 o
   9  20  -5     17.91    -70.08     63.10 <
   9  20  -4   2356.73   2301.45    227.03 o
   9  20  -3   4780.18   4907.51    314.09 o
   9  20  -2    977.16    965.70    143.55 o
   9  20  -1   1235.55   1141.25    126.57 o
   9  20   0     46.35    -29.50     61.14 <
   9  20   1      6.71    -26.99     79.73 <
   9  20   2    615.66    507.34    125.49 o
   9  21  -8    130.56    149.99     84.56 <
   9  21  -7    467.28    599.59    204.15 <
   9  21  -6    636.43    719.54    137.83 o
   9  21  -5   1206.74   1209.90    164.29 o
   9  21  -4    531.86    382.92     94.57 o
   9  21  -3    977.96    771.92    130.86 o
   9  21  -2    914.61    751.18    131.93 o
   9  21  -1    338.29    275.30     79.91 o
   9  21   0    122.11     18.41     81.88 <
   9  21   1      1.35    116.74     89.03 <
   9  21   2   1022.96    979.29    168.22 o
   9  22  -8    967.13    860.05    217.38 o
   9  22  -7    441.64    273.16     96.53 <
   9  22  -6    435.92    365.04    102.08 o
   9  22  -5    568.90    464.79    112.80 o
   9  22  -4    379.89    310.16     92.24 o
   9  22  -3    266.29    280.84     96.00 <
   9  22  -2   1058.91    895.62    142.48 o
   9  22  -1     25.99    -35.22     74.72 <
   9  22   0   5504.47   5845.68    293.00 o
   9  22   1    248.94    304.08    104.40 <
   9  23  -8   2184.79   1911.02    320.35 o
   9  23  -7   1957.88   1707.22    215.24 o
   9  23  -6    694.70    651.61    134.79 o
   9  23  -5    196.25    284.60     90.46 o
   9  23  -4     85.48    251.88     93.50 <
   9  23  -3     28.33   -117.45     76.51 <
   9  23  -2      3.33     37.00     92.60 <
   9  23  -1    686.66    606.73    105.11 o
   9  23   0    605.67    401.51     84.02 o
   9  23   1    119.74     67.57     74.37 <
   9  24  -7     17.69    120.31    181.45 <
   9  24  -6   4118.33   4126.84    505.37 o
   9  24  -5      4.33     45.05     50.77 <
   9  24  -4   1162.54   1082.43    170.37 o
   9  24  -3    607.75    503.77    108.87 o
   9  24  -2     19.09   -195.39     80.80 <
   9  24  -1   2326.45   2195.08    180.38 o
   9  24   0     20.78    -71.15     47.02 <
   9  24   1   2343.07   2695.09    268.33 o
   9  25  -7    144.34      1.43    102.61 <
   9  25  -6   1878.26   1862.22    225.96 o
   9  25  -5    127.56    119.06     57.56 <
   9  25  -4   3641.93   3866.55    305.51 o
   9  25  -3    109.94    -73.65     74.37 <
   9  25  -2    911.82    871.49    148.73 o
   9  25  -1    492.42    474.98     89.56 o
   9  25   0     47.18     60.60     82.95 <
   9  25   1     29.17    -42.90    235.26 <
   9  26  -7    292.05    -14.84    121.03 <
   9  26  -6    239.60    124.06     58.81 <
   9  26  -5   1616.81   1589.95    258.50 o
   9  26  -4    708.08    630.15    129.43 o
   9  26  -3   4321.68   4831.18    342.16 o
   9  26  -2     20.52     11.80     49.52 <
   9  26  -1   1523.34   1515.77    156.60 o
   9  26   0    724.61    637.48    108.33 o
   9  27  -6    974.04    990.01    166.07 o
   9  27  -5    284.46    262.79    282.45 <
   9  27  -4    479.69    469.44    118.70 o
   9  27  -3    610.59    555.97    172.69 o
   9  27  -2    228.36    159.10     96.18 <
   9  27  -1     27.49     53.63     42.37 <
   9  27   0     26.95   -109.23     85.63 <
   9  28  -6      6.47    -48.98    101.18 <
   9  28  -5     75.30    -42.37    108.51 <
   9  28  -4    364.14    348.60    105.29 o
   9  28  -3    313.72    362.72    214.88 <
   9  28  -2   2123.20   2107.31    228.82 o
   9  28  -1    102.83    180.02     65.07 <
   9  28   0   2927.50   3534.94    308.37 o
   9  29  -5   1192.99    985.90    167.33 o
   9  29  -4   1115.73   1149.83    183.95 o
   9  29  -3     76.67     98.32     71.51 <
   9  29  -2    104.83     47.19     64.36 <
   9  29  -1     33.64     16.80     60.78 <
   9  30  -5     53.15    219.17    140.87 <
   9  30  -4   1394.29   1472.86    199.15 o
   9  30  -3     90.92    107.44     77.76 <
   9  30  -2    445.82    419.57    110.48 o
   9  30  -1    495.54    449.60    171.44 <
   9  31  -4    871.22    919.93    243.84 o
   9  31  -3    575.22    500.73    126.75 o
   9  31  -2    690.96    559.00    186.99 <
   9  31  -1   1107.20    795.51    207.91 o
   9  32  -3    731.23    503.23    176.09 <
   9  32  -2     68.17   -156.60    122.63 <
  10   0  -8   4029.87   4289.34    419.92 o
  10   0  -6   2058.73   1814.66    235.97 o
  10   0  -4     59.80     74.72     70.26 <
  10   0  -2   3729.20   4200.85    254.92 o
  10   0   0   9270.71  10488.10    627.11 o
  10   0   2      6.25    162.68     89.38 <
  10   1  -9     69.11     10.19     48.45 <
  10   1  -8    466.96    334.65     90.81 o
  10   1  -7    140.93    100.11     49.88 <
  10   1  -6    315.88    343.23     80.27 o
  10   1  -5   1169.20   1171.82    100.82 o
  10   1  -4   3274.41   3007.04    184.67 o
  10   1  -3   1051.96    928.70     80.62 o
  10   1  -2   3882.86   4087.69    177.69 o
  10   1  -1    778.65    696.30     80.80 o
  10   1   0    131.45    548.28    326.96 <
  10   1   1   4601.81   5529.98    341.62 o
  10   1   2    604.59    669.13    127.82 o
  10   1   3   1834.37   2267.12    242.94 o
  10   2  -9   3274.20   3014.01    678.60 o
  10   2  -8   1371.94   1404.39    176.09 o
  10   2  -7    154.95    269.40    108.51 <
  10   2  -6   8660.67   8852.54    357.36 o
  10   2  -5   1852.58   1757.28    122.81 o
  10   2  -4   3247.31   2636.99    149.45 o
  10   2  -3   3076.97   2886.55    142.30 o
  10   2  -2      2.03     74.01     34.68 <
  10   2  -1     10.02    193.96     54.88 o
  10   2   0     41.11     66.68     92.60 <
  10   2   1    163.14    418.14    398.65 <
  10   2   2    168.88    230.25     85.63 <
  10   2   3    189.44    382.56    189.49 <
  10   3  -9     50.27     63.10     62.75 <
  10   3  -8   2312.68   2255.68    219.17 o
  10   3  -7    209.82    201.83     65.25 o
  10   3  -6    132.32     58.99     56.31 <
  10   3  -5   1387.90   1247.08    105.29 o
  10   3  -4     38.78     15.20     36.47 <
  10   3  -3     71.50     86.34     37.00 <
  10   3  -2   2858.14   3039.93    134.97 o
  10   3  -1     15.33     19.31     41.12 <
  10   3   0   2329.86   2460.55    192.53 o
  10   3   1    111.12    248.31     84.74 <
  10   3   2    490.44    531.65    105.65 o
  10   3   3      4.38     78.84     70.97 <
  10   4  -9   2968.78   2775.72    300.15 o
  10   4  -8    117.71     11.98     73.47 <
  10   4  -7    335.43    424.57     91.89 o
  10   4  -6   2360.72   2511.86    194.68 o
  10   4  -5   3170.30   3499.54    218.99 o
  10   4  -4      6.06    -27.17     29.85 <
  10   4  -3   3837.24   3760.19    146.95 o
  10   4  -2    172.04    216.31     69.36 o
  10   4  -1     18.92    175.55     71.51 <
  10   4   0     25.20     74.90     42.01 <
  10   4   1     86.84    281.20    190.21 <
  10   4   2    115.81    126.39     65.79 <
  10   4   3    329.42    424.39    157.49 <
  10   5  -9      2.86     27.53     50.23 <
  10   5  -8     74.67    165.36    102.43 <
  10   5  -7    198.41    121.20     51.13 <
  10   5  -6     40.33     49.70     43.26 <
  10   5  -5   1418.41   1375.61    121.20 o
  10   5  -4   1568.17   1280.87     98.14 o
  10   5  -3     95.20     27.53     47.91 <
  10   5  -2   3782.04   3918.57    173.94 o
  10   5  -1    165.11    233.47     56.49 o
  10   5   0    735.17   1063.84    125.49 o
  10   5   1   3438.22   4014.03    291.93 o
  10   5   2     51.34     84.91     66.14 <
  10   5   3    976.95   1026.66    235.44 o
  10   6  -9   1606.33   1315.55    293.89 o
  10   6  -8   4368.74   4702.65    431.72 o
  10   6  -7    674.15    600.12    104.76 o
  10   6  -6   1279.33   1232.60    121.74 o
  10   6  -5    266.99    186.45    103.15 <
  10   6  -4     57.62     45.76     41.83 <
  10   6  -3     26.65     31.11     30.03 <
  10   6  -2    494.52    532.90     67.75 o
  10   6  -1    939.91    881.86    109.94 o
  10   6   0   5462.03   6839.80    297.29 o
  10   6   1     39.57    359.68    158.21 <
  10   6   2    131.03    243.30     96.53 <
  10   7  -9   1044.08    622.47    218.45 <
  10   7  -8   1035.29    950.68    138.54 o
  10   7  -7     29.66     63.28     67.57 <
  10   7  -6    341.32    281.02     70.79 o
  10   7  -5   4124.02   4265.92    348.24 o
  10   7  -4    260.22    182.52     54.52 o
  10   7  -3   2362.32   2126.61    128.18 o
  10   7  -2   2153.41   2137.16    131.04 o
  10   7  -1    315.94    340.73     67.93 o
  10   7   0    164.14    302.47     80.09 o
  10   7   1   4225.29   4830.28    290.85 o
  10   7   2   1749.75   2078.70    228.46 o
  10   8  -9    211.30    191.64    140.87 <
  10   8  -8   2419.82   2414.61    220.24 o
  10   8  -7      2.82    -85.81     53.63 <
  10   8  -6  10620.70  11708.90    443.34 o
  10   8  -5    754.99    765.30    125.14 o
  10   8  -4   5016.89   5098.61    238.83 o
  10   8  -3    877.74    852.54    104.22 o
  10   8  -2    228.88    184.67     43.44 o
  10   8  -1     11.33    135.33     62.03 <
  10   8   0    133.76     77.23     51.13 <
  10   8   1     12.07    -11.80     49.88 <
  10   8   2      4.00     71.86     87.24 <
  10   9  -9    207.49    136.94    129.07 <
  10   9  -8   3003.13   3246.05    256.53 o
  10   9  -7    760.20    701.30    103.51 o
  10   9  -6      1.22    -98.32     46.66 <
  10   9  -5   1536.65   1315.73    159.10 o
  10   9  -4   1164.49    980.54    134.07 o
  10   9  -3   1300.84   1267.28    122.63 o
  10   9  -2    642.88    606.20     72.40 o
  10   9  -1   1685.31   1788.92    147.84 o
  10   9   0   1865.16   2008.45    163.04 o
  10   9   1     84.81    222.21     65.43 o
  10   9   2    913.90    710.96    189.14 o
  10  10  -9   3076.75   2819.69    266.01 o
  10  10  -8    110.50    101.36     56.31 <
  10  10  -7    121.99    107.80     50.95 <
  10  10  -6     96.71     21.09     41.12 <
  10  10  -5   1445.31   1137.14    154.63 o
  10  10  -4     62.97     37.90     49.88 <
  10  10  -3   7767.86   7612.44    297.29 o
  10  10  -2   1367.63   1398.32    134.25 o
  10  10  -1   1344.87   1416.19    131.75 o
  10  10   0    151.83    121.20     87.77 <
  10  10   1     27.25     92.42     57.56 <
  10  10   2      0.92    223.46    152.49 <
  10  11  -9    126.32   3048.69   2895.31 <
  10  11  -8    420.74    423.14     90.46 o
  10  11  -7      9.86    -44.16     46.84 <
  10  11  -6    204.55    141.05     63.82 <
  10  11  -5   1676.35   1650.56    219.53 o
  10  11  -4    989.69    933.70    134.61 o
  10  11  -3    111.57     35.93     56.85 <
  10  11  -2   9513.14   9613.38    393.11 o
  10  11  -1     99.00     40.22     53.81 <
  10  11   0   3757.51   4665.82    251.35 o
  10  11   1    637.04    578.13     98.68 o
  10  11   2    170.14    219.17     89.03 <
  10  12  -9   4225.27  10212.80   5991.02 <
  10  12  -8    376.72    415.99     91.71 o
  10  12  -7    181.15    383.63    106.01 o
  10  12  -6   1432.89   1196.31    162.32 o
  10  12  -5    207.76    110.84     49.70 <
  10  12  -4   1154.53   1018.44    146.41 o
  10  12  -3   2657.79   2615.54    177.52 o
  10  12  -2    346.68    283.70     64.71 o
  10  12  -1   1557.03   1599.61    143.73 o
  10  12   0   1889.09   2282.32    223.82 o
  10  12   1    345.04    301.22     72.40 o
  10  12   2      2.18     15.02    122.81 <
  10  13  -8    530.92    553.28    128.89 o
  10  13  -7    460.38    324.28     91.35 o
  10  13  -6   1978.90   1670.76    192.53 o
  10  13  -5   4462.72   4804.90    314.27 o
  10  13  -4    475.04    432.44     99.39 o
  10  13  -3   1823.40   1777.30    150.52 o
  10  13  -2      6.66     74.55     46.66 <
  10  13  -1    155.31    160.00     50.41 o
  10  13   0   1358.92   1436.04    173.23 o
  10  13   1   1290.97   1491.99    197.00 o
  10  13   2   1818.78   1832.72    228.46 o
  10  14  -8   2253.37   2063.51    234.54 o
  10  14  -7   1964.82   1795.71    205.05 o
  10  14  -6  17912.10  18923.00    877.03 o
  10  14  -5   2565.64   2526.87    333.40 o
  10  14  -4   1264.95   1102.28    153.56 o
  10  14  -3    126.16    156.24     79.91 <
  10  14  -2    470.58    364.15     75.62 o
  10  14  -1     34.82     27.35     43.08 <
  10  14   0      1.93     15.91    103.33 <
  10  14   1    180.71    324.46    101.00 o
  10  14   2      0.40    -75.08     76.33 <
  10  15  -8   4138.14   4539.07    457.11 o
  10  15  -7    276.66    121.92     62.75 <
  10  15  -6     58.08     -8.94     76.51 <
  10  15  -5    332.81    307.30     95.46 o
  10  15  -4   2827.42   2750.15    240.98 o
  10  15  -3     50.51     73.29     64.53 <
  10  15  -2    164.78    125.32     50.41 <
  10  15  -1    944.90    712.92     96.18 o
  10  15   0    916.27    912.96    151.06 o
  10  15   1   1861.46   2084.07    233.11 o
  10  16  -8   2131.80   2084.96    299.61 o
  10  16  -7      4.33    -85.81     68.11 <
  10  16  -6     13.65   -103.33     66.68 <
  10  16  -5    405.48    266.01     87.77 o
  10  16  -4     13.32   -101.54     72.58 <
  10  16  -3   2968.69   2764.10    238.83 o
  10  16  -2   1646.45   1796.43    157.85 o
  10  16  -1      1.03    -33.07     50.77 <
  10  16   0    374.37    488.21    112.98 o
  10  16   1    111.08    -50.41     82.05 <
  10  17  -8      1.41    -47.37    116.02 <
  10  17  -7    285.74    197.54     80.62 <
  10  17  -6    205.49    106.72     65.96 <
  10  17  -5     65.15     23.78     51.48 <
  10  17  -4   1595.15   1420.66    174.83 o
  10  17  -3    196.77    146.23     80.98 <
  10  17  -2   6605.02   6617.24    302.65 o
  10  17  -1   1482.21   1417.44    187.71 o
  10  17   0   1641.44   1673.08    203.44 o
  10  17   1    376.51    410.45    114.05 o
  10  18  -8     27.94    252.24    129.07 <
  10  18  -7    969.76    746.53    143.01 o
  10  18  -6    177.40     75.08     66.50 <
  10  18  -5   1940.53   1776.41    202.90 o
  10  18  -4    464.26    452.10    107.08 o
  10  18  -3   1479.48   1246.90    162.86 o
  10  18  -2     67.41    -14.30     49.34 <
  10  18  -1     90.36      5.90     48.98 <
  10  18   0   2061.67   2130.72    229.36 o
  10  18   1     65.49    -91.53     80.98 <
  10  19  -8    497.92    549.89    176.09 o
  10  19  -7    335.76    406.16    115.48 o
  10  19  -6    701.47    662.69    132.47 o
  10  19  -5    928.98    737.59    136.22 o
  10  19  -4    362.25    194.32     81.52 <
  10  19  -3    392.71    172.51     65.96 <
  10  19  -2   1513.99   1477.51    145.52 o
  10  19  -1    229.18    236.15    115.66 <
  10  19   0   1542.44   1614.98    215.59 o
  10  19   1    432.04    448.35    116.56 o
  10  20  -7   1985.10   1808.59    220.60 o
  10  20  -6   3136.32   3220.67    284.60 o
  10  20  -5   1682.85   1428.71    185.92 o
  10  20  -4    114.90     48.45     60.24 <
  10  20  -3    292.25    244.55     89.20 <
  10  20  -2     77.81     14.30     42.73 <
  10  20  -1      3.40   -124.24     60.42 <
  10  20   0    460.74    558.29    126.93 o
  10  21  -7      2.68     53.09     68.65 <
  10  21  -6      2.21   -115.84     65.79 <
  10  21  -5   1417.56   1124.80    171.44 o
  10  21  -4   2435.65   2231.19    264.75 o
  10  21  -3     15.25    -22.35     59.89 <
  10  21  -2    733.65    644.99    101.90 o
  10  21  -1    198.34    105.65     71.69 <
  10  21   0     87.23    107.62     74.55 <
  10  22  -7    505.55    419.92    163.04 <
  10  22  -6    247.39    217.74     84.20 <
  10  22  -5    339.75    242.23    102.79 <
  10  22  -4    322.61    445.67    116.74 o
  10  22  -3   1744.20   1803.40    208.09 o
  10  22  -2   3794.13   3614.31    237.58 o
  10  22  -1    855.68    870.42    121.56 o
  10  22   0   1682.95   1869.37    221.49 o
  10  23  -7    200.85     49.88     90.46 <
  10  23  -6    347.04    443.52    115.66 o
  10  23  -5      0.06    -33.07    187.53 <
  10  23  -4    607.87    455.14    118.34 o
  10  23  -3    559.45    503.41    114.05 o
  10  23  -2   5470.06   5691.94    298.18 o
  10  23  -1   2549.85   2661.30    210.41 o
  10  23   0     84.68     18.06     73.65 <
  10  24  -6    702.57    577.42    129.43 o
  10  24  -5    709.16    568.48    177.16 o
  10  24  -4   2554.37   2472.88    249.74 o
  10  24  -3   1160.67   1088.15    166.97 o
  10  24  -2      1.86     56.85     51.48 <
  10  24  -1      2.79    188.24     67.40 <
  10  25  -6    100.93    -66.86     75.98 <
  10  25  -5    187.65    179.12     78.48 <
  10  25  -4    144.34   -166.07    121.20 <
  10  25  -3    352.02    310.34    157.67 <
  10  25  -2    548.16    637.48    119.42 o
  10  25  -1    321.96    415.81     92.96 o
  10  26  -5   1358.19   1220.44    181.81 o
  10  26  -4     10.07     41.30     84.91 <
  10  26  -3    506.43    418.49    286.56 <
  10  26  -2     94.89    -73.29     62.75 <
  10  26  -1    135.28    235.08    133.00 <
  10  27  -5    736.15    359.50    144.09 <
  10  27  -4   1489.13   1257.09    183.41 o
  10  27  -3    150.35    155.17     73.47 <
  10  27  -2    763.71    573.84    124.24 o
  10  27  -1     40.43     94.03     95.28 <
  10  28  -4    122.85    134.97    101.72 <
  10  28  -3    168.04     -0.18     73.47 <
  10  28  -2    611.49    513.24    153.38 o
  11   0  -8    572.85    532.73    171.79 o
  11   0  -4     86.37     23.24     48.45 <
  11   0  -2   2443.35   2256.75    201.11 o
  11   0   0   2142.51   2387.25    316.60 o
  11   1  -9   2047.52   1891.89    239.37 o
  11   1  -8     21.90     37.36     54.52 <
  11   1  -7    526.29    543.63    101.18 o
  11   1  -5     15.29    -45.76     61.50 <
  11   1  -4   2276.20   1683.45    158.21 o
  11   1  -3   5347.83   4854.24    227.57 o
  11   1  -2    752.04    602.98     75.08 o
  11   1  -1   1318.47   1488.59    142.84 o
  11   1   0     99.76    235.79     85.99 <
  11   1   1    116.16    158.74     75.62 <
  11   2  -8      1.42     26.46     51.48 <
  11   2  -7    508.72    604.77    108.69 o
  11   2  -5   2701.59   2125.18    257.42 o
  11   2  -4    490.43    189.14     87.60 <
  11   2  -3   1778.80   1788.92    138.19 o
  11   2  -2   2176.25   2050.28    157.85 o
  11   2  -1     73.43     49.88     38.79 <
  11   2   0   3536.10   4298.63    301.22 o
  11   2   1    268.70    300.15     98.86 o
  11   3  -8   4641.24   4129.70    382.74 o
  11   3  -7    264.64    198.25     99.75 <
  11   3  -5      2.10     29.14     66.32 <
  11   3  -4    581.59    486.07    137.11 o
  11   3  -3      2.62     -5.36     36.11 <
  11   3  -2    776.50    845.39    106.01 o
  11   3  -1    105.33     52.92     48.80 <
  11   3   0   1785.44   2366.16    228.64 o
  11   3   1      1.31    -90.81     71.69 <
  11   4  -8    193.17     93.14     55.78 <
  11   4  -7    114.25     94.57     75.80 <
  11   4  -6    713.28    450.49    127.10 o
  11   4  -5   1032.23    947.11    180.55 o
  11   4  -4   1901.25   1594.07    161.60 o
  11   4  -3   2051.33   1926.39    128.89 o
  11   4  -2   1472.80   1544.37    138.72 o
  11   4  -1     23.98     47.37     42.73 <
  11   4   0   1524.41   1870.62    178.41 o
  11   4   1    647.01    610.49    268.33 <
  11   5  -8     83.30     21.45     77.58 <
  11   5  -7    144.60    185.92     89.03 <
  11   5  -6   1483.80   1380.80    217.56 o
  11   5  -5      1.15     89.92     64.36 <
  11   5  -4   3467.66   3306.12    305.87 o
  11   5  -3   2740.99   3022.06    188.24 o
  11   5  -2   1423.83   1343.79    128.00 o
  11   5  -1    405.35    506.27     88.31 o
  11   5   0    887.87    813.93    108.51 o
  11   5   1    139.89    353.07    100.82 o
  11   6  -8    150.25     25.03     55.60 <
  11   6  -6    887.04    855.76    179.12 o
  11   6  -5    172.35    204.33     75.98 <
  11   6  -4      0.81    -24.49     37.36 <
  11   6  -3    516.88    330.18     64.36 o
  11   6  -2    400.17    357.89     69.54 o
  11   6  -1    839.72    772.81    108.33 o
  11   6   0   1258.72   1434.07    148.02 o
  11   6   1    700.95    865.05    149.99 o
  11   7  -8    591.11    358.25    169.11 <
  11   7  -7   1420.91   1119.44    209.16 o
  11   7  -6      5.11    -32.00     49.52 <
  11   7  -5    916.96    810.35    104.04 o
  11   7  -4      7.73   -102.61     53.81 <
  11   7  -3   3882.97   4099.48    222.39 o
  11   7  -2     58.51    -24.67    106.01 <
  11   7  -1   1927.73   1955.71    159.10 o
  11   7   0    147.90    257.78     75.26 o
  11   7   1     37.58   -137.29     91.53 <
  11   8  -8      1.14    -19.49     55.24 <
  11   8  -7    105.22    177.52    103.15 <
  11   8  -6    131.53     53.27     56.13 <
  11   8  -5    756.51    573.66     89.92 o
  11   8  -4     10.39    -16.09     36.65 <
  11   8  -3    211.35    180.20     77.23 <
  11   8  -2   2527.45   2590.51    343.23 o
  11   8  -1    240.60    216.31     64.53 o
  11   8   0   3364.65   4030.66    245.63 o
  11   8   1    132.96    231.50    143.73 <
  11   9  -8   3392.59   3153.45    390.61 o
  11   9  -7   3006.20   3342.94    280.48 o
  11   9  -6   4867.93   4900.00    371.48 o
  11   9  -5   1897.66   1625.71    189.31 o
  11   9  -4     47.95     22.17     40.58 <
  11   9  -3    840.02    862.19    110.12 o
  11   9  -2    526.16    527.54    109.94 o
  11   9  -1    159.72    300.15     96.18 o
  11   9   0    241.36    314.27     99.22 o
  11   9   1    173.60    257.42    102.97 <
  11  10  -8    172.81    138.90     69.54 <
  11  10  -7    178.04    103.33    124.96 <
  11  10  -6   1487.99   1491.45    346.27 o
  11  10  -5     22.08     22.88     82.23 <
  11  10  -4   1268.97   1078.86    139.62 o
  11  10  -3   1990.79   1779.98    151.95 o
  11  10  -2    188.02    124.24     59.89 <
  11  10  -1    539.86    467.48    129.25 o
  11  10   0     49.29     -0.54     52.38 <
  11  10   1   2201.67   2556.37    207.91 o
  11  11  -8      8.48     92.24     91.89 <
  11  11  -7      0.18     42.73     69.00 <
  11  11  -6   2241.82   2050.82    216.31 o
  11  11  -5      6.45    107.80     69.90 <
  11  11  -4   5236.58   4770.40    336.44 o
  11  11  -3    365.55    237.76     97.79 <
  11  11  -2    895.08    884.18    139.62 o
  11  11  -1      6.65    152.13     79.73 <
  11  11   0    205.07    176.62     84.20 <
  11  11   1      1.66     15.55     48.09 <
  11  12  -8     15.38    -90.46     80.62 <
  11  12  -7     71.43     43.44     77.23 <
  11  12  -6   2204.75   2026.86    216.49 o
  11  12  -5    226.48     74.37     66.14 <
  11  12  -4     11.02   -109.40     55.24 <
  11  12  -3    759.70    641.24     93.85 o
  11  12  -2      0.61    -72.76     56.13 <
  11  12  -1      3.30    -30.93     52.20 <
  11  12   0    202.74    281.74     94.03 <
  11  13  -8   2475.43   1751.02    286.21 o
  11  13  -7    486.37    313.92     90.99 o
  11  13  -6    551.52    457.82    117.27 o
  11  13  -5     37.63     22.52     66.14 <
  11  13  -4    185.86    235.08     77.76 o
  11  13  -3   2817.15   2822.91    197.54 o
  11  13  -2     10.53   -157.49     98.50 <
  11  13  -1    776.84    842.89    148.55 o
  11  13   0    215.76    164.82     67.75 <
  11  14  -8     32.54   -126.93     90.99 <
  11  14  -7    354.85    182.52    140.87 <
  11  14  -6      8.49    -86.52     61.85 <
  11  14  -5     40.87    -76.33     65.61 <
  11  14  -4     10.25     28.42     68.65 <
  11  14  -3     36.14      8.04     49.88 <
  11  14  -2   1805.66   1705.62    155.71 o
  11  14  -1    457.66    452.46    112.44 o
  11  14   0   2636.04   3067.28    518.07 o
  11  15  -7   2313.82   2515.79    257.60 o
  11  15  -6    938.94    801.23    195.39 o
  11  15  -5    873.89    872.03    147.12 o
  11  15  -4     36.19    -43.98     63.46 <
  11  15  -3    847.99    671.45    101.54 o
  11  15  -2     58.79     99.04     49.70 <
  11  15  -1    941.56    770.84    144.26 o
  11  15   0    127.40    181.99     75.26 <
  11  16  -7    742.03    501.44    127.10 o
  11  16  -6    316.45    206.65     89.74 <
  11  16  -5      1.63   -149.81     74.19 <
  11  16  -4   2194.34   1969.83    212.73 o
  11  16  -3    360.10    241.34     97.61 <
  11  16  -2     51.59     82.41     49.88 <
  11  16  -1      7.39   -110.84     77.94 <
  11  16   0    182.61    292.46    104.76 <
  11  17  -7     21.20    -20.02     63.64 <
  11  17  -6   1184.66   1135.71    225.07 o
  11  17  -5   1399.91   1293.92    179.30 o
  11  17  -4   4150.68   3974.88    302.65 o
  11  17  -3   1120.27    902.24    116.56 o
  11  17  -2   1126.91    876.85    171.97 o
  11  17  -1   1001.66    829.30    147.48 o
  11  17   0    314.77    466.40    176.44 <
  11  18  -7    146.91    222.57    137.11 <
  11  18  -6   1089.21    794.62    148.20 o
  11  18  -5    278.20    278.16     96.00 <
  11  18  -4     40.78    -57.74    137.11 <
  11  18  -3    177.70     46.84     47.37 <
  11  18  -2     72.48     81.16     48.98 <
  11  18  -1     86.19    -56.67    106.01 <
  11  19  -7    160.30     81.70     91.17 <
  11  19  -6   3017.45   3083.02    282.99 o
  11  19  -5     54.37     34.14     57.92 <
  11  19  -4     41.68    -19.84     95.64 <
  11  19  -3    381.98    436.37    119.42 o
  11  19  -2    140.38    111.91    104.94 <
  11  19  -1    311.63    187.53     76.51 <
  11  20  -6     42.09     -5.54     62.57 <
  11  20  -5     31.02     25.21     61.67 <
  11  20  -4    409.13    376.30    116.74 o
  11  20  -3     90.53     48.27     45.59 <
  11  20  -2   1222.42   1133.92    136.04 o
  11  20  -1    232.23    245.09     91.71 <
  11  21  -6      3.84    -65.79     67.93 <
  11  21  -5    806.10    918.86    160.00 o
  11  21  -4    466.74    327.68     94.93 o
  11  21  -3   1417.83   1285.69    147.30 o
  11  21  -2   1287.03   1065.27    134.79 o
  11  22  -5      0.42      4.47    167.86 <
  11  22  -4    323.12    251.17    112.98 <
  11  22  -3    160.40     98.50     56.31 <
  11  22  -2    555.14    385.42    123.17 o
  11  23  -5   1528.72   1029.16    168.58 o
  11  23  -4   1621.55   1574.04    208.80 o
  11  23  -3    982.51    711.67    111.19 o
  11  23  -2     18.00     62.57     65.61 <
  11  24  -4    517.54    434.76    149.63 <
  11  24  -3   1565.33   1525.96    199.68 o
  12   0  -2     10.99    -81.52     76.87 <
  12   0   0    172.16    258.32    110.66 <
  12   1  -3   1248.11   1084.94    205.58 o
  12   1  -2    418.67    285.85     68.11 o
  12   1  -1    390.53    100.65    346.81 <
  12   1   0    679.14    632.84    129.61 o
  12   2  -4    516.20    460.15    136.22 o
  12   2  -3     53.32     71.69     71.33 <
  12   2  -2   1171.34   1116.04    142.84 o
  12   2  -1   2095.95   1941.23    208.44 o
  12   2   0    890.22    986.08    158.03 o
  12   3  -4    289.12    121.20     81.88 <
  12   3  -3    124.66     63.82     58.81 <
  12   3  -2    112.42    131.93    105.29 <
  12   3  -1     50.89    -49.88     60.24 <
  12   3   0   1349.44   1433.71    186.99 o
  12   4  -4    381.22    333.40    120.31 <
  12   4  -3    836.62    866.66    133.18 o
  12   4  -2      9.43    -97.07     70.08 <
  12   4  -1   1799.70   1663.96    225.60 o
  12   4   0     61.16    130.32     65.25 <
  12   5  -5    126.53    252.42    116.20 <
  12   5  -4    357.26    167.86     93.67 <
  12   5  -3   1364.33   1226.88    197.00 o
  12   5  -2      8.27    -21.09    148.02 <
  12   5  -1    299.91    331.79     92.07 o
  12   6  -5    583.33    505.55    149.27 o
  12   6  -4   5095.10   5142.23    598.51 o
  12   6  -3   1429.10   1162.52    221.31 o
  12   6  -2    179.78    343.23    148.20 <
  12   6  -1     36.35   -109.58     94.39 <
  12   7  -6    518.28    133.72     65.96 <
  12   7  -5      7.84     30.57     51.84 <
  12   7  -4   1010.09    707.74    123.17 o
  12   7  -3   2183.47   1981.27    201.29 o
  12   7  -2   1835.95   1436.21    181.81 o
  12   7  -1    569.00    546.67    119.06 o
  12   8  -6    532.34    526.83    116.20 o
  12   8  -5    163.90    206.30     87.42 <
  12   8  -4    595.17    484.64     84.91 o
  12   8  -3    138.57     80.98     50.23 <
  12   8  -2    398.31    350.20     90.28 o
  12   8  -1   1502.54   1450.69    187.53 o
  12   9  -6    424.19    384.71    101.00 o
  12   9  -5    233.34    235.26     86.34 <
  12   9  -4    119.77     80.80     45.59 <
  12   9  -3      5.88    -10.55    200.76 <
  12   9  -2      3.80    141.58    123.17 <
  12   9  -1      2.15    -21.09     71.86 <
  12  10  -7   2060.43   2736.92    398.11 o
  12  10  -6    717.39    616.75    127.46 o
  12  10  -5     66.08     36.65     89.38 <
  12  10  -4    160.83    173.23    102.25 <
  12  10  -3   1335.08    987.51    147.12 o
  12  10  -2     35.49      3.75     53.45 <
  12  10  -1   2991.49   2941.07    273.69 o
  12  11  -7    292.18    287.64     96.18 <
  12  11  -6     74.69     87.60     89.56 <
  12  11  -5     10.24    -28.96     75.98 <
  12  11  -4    170.31    142.48     65.61 <
  12  11  -3   1120.04    701.84    127.10 o
  12  11  -2     42.90      6.08    156.24 <
  12  11  -1     12.09     78.84     77.05 <
  12  12  -6   2257.11   2019.53    223.99 o
  12  12  -5   1384.37   1267.99    139.62 o
  12  12  -4   1768.87   1479.65    147.30 o
  12  12  -3   1602.67   1426.02    176.62 o
  12  12  -2    501.54    426.90    109.05 o
  12  12  -1    281.59    360.22    106.54 o
  12  13  -6      5.49   -186.27     85.45 <
  12  13  -5     66.75    -50.05     53.09 <
  12  13  -4    471.36    407.05    113.70 o
  12  13  -3    251.16    245.09     84.38 <
  12  13  -2   1388.92   1022.19    157.14 o
  12  14  -6   1296.58    768.34    219.53 o
  12  14  -5     35.31     -1.61     47.02 <
  12  14  -4   1455.27   1423.34    148.73 o
  12  14  -3      3.87    -10.90     61.14 <
  12  14  -2    622.34    583.67    124.06 o
  12  15  -6     67.06    107.44     83.66 <
  12  15  -5     81.29     64.36     85.99 <
  12  15  -4      8.87   -157.14     62.93 <
  12  15  -3    599.66    345.20     99.75 o
  12  15  -2    250.21    153.74     72.58 <
  12  16  -5      6.25    -49.52     64.53 <
  12  16  -4   1911.71   1709.37    177.34 o
  12  16  -3    291.08    193.96     73.83 <
  12  16  -2    432.76    363.61    102.79 o
  12  17  -5    297.63    280.31    140.15 <
  12  17  -4     86.55     58.46     57.03 <
  12  17  -3      7.71     -2.32     53.99 <
  12  18  -4    180.24    129.96     57.03 <
  13   6  -4      2.97      8.76     65.79 <
